# Supplementary material for: Synthesis of tetra- and octa-aurated heteroaryl complexes towards probing aromatic indoliums
Source: Nat Commun. 2016 May 17;7:11489. doi: 10.1038/ncomms11489 (PMC4873667; doi:10.1038/ncomms11489)
Supplement: Supplementary Data 1 — Combined crystallographic information files for complexes 2, 6, 9 and 10. [file ncomms11489-s2.cif]

 
data_Complex2 
 
_audit_creation_method            SHELXL-97 
_chemical_name_systematic 
; 
 ? 
; 
_chemical_name_common             ? 
_chemical_melting_point           ? 
_chemical_formula_moiety          ? 
_chemical_formula_sum 
 'C81 H65 Au4 B Cl3 F4 N P4' 
_chemical_formula_weight          2157.25 
 
loop_ 
 _atom_type_symbol 
 _atom_type_description 
 _atom_type_scat_dispersion_real 
 _atom_type_scat_dispersion_imag 
 _atom_type_scat_source 
 'C'  'C'   0.0033   0.0016 
 'International Tables Vol C Tables 4.2.6.8 and 6.1.1.4' 
 'H'  'H'   0.0000   0.0000 
 'International Tables Vol C Tables 4.2.6.8 and 6.1.1.4' 
 'B'  'B'   0.0013   0.0007 
 'International Tables Vol C Tables 4.2.6.8 and 6.1.1.4' 
 'N'  'N'   0.0061   0.0033 
 'International Tables Vol C Tables 4.2.6.8 and 6.1.1.4' 
 'F'  'F'   0.0171   0.0103 
 'International Tables Vol C Tables 4.2.6.8 and 6.1.1.4' 
 'P'  'P'   0.1023   0.0942 
 'International Tables Vol C Tables 4.2.6.8 and 6.1.1.4' 
 'Cl'  'Cl'   0.1484   0.1585 
 'International Tables Vol C Tables 4.2.6.8 and 6.1.1.4' 
 'Au'  'Au'  -2.0133   8.8022 
 'International Tables Vol C Tables 4.2.6.8 and 6.1.1.4' 
 
_symmetry_cell_setting            Monoclinic 
_symmetry_space_group_name_H-M    P2(1)/n
 
loop_ 
 _symmetry_equiv_pos_as_xyz 
 'x, y, z' 
 '-x+1/2, y+1/2, -z+1/2' 
 '-x, -y, -z' 
 'x-1/2, -y-1/2, z-1/2' 
 
_cell_length_a                    17.579(4) 
_cell_length_b                    17.158(3) 
_cell_length_c                    25.460(5) 
_cell_angle_alpha                 90.00 
_cell_angle_beta                  101.80(3) 
_cell_angle_gamma                 90.00 
_cell_volume                      7517(3) 
_cell_formula_units_Z             4 
_cell_measurement_temperature     173(2) 
_cell_measurement_reflns_used     25162 
_cell_measurement_theta_min       1.1833 
_cell_measurement_theta_max       31.5401 
 
_exptl_crystal_description        Prism 
_exptl_crystal_colour             Colorless
_exptl_crystal_size_max           0.24
_exptl_crystal_size_mid           0.22
_exptl_crystal_size_min           0.19
_exptl_crystal_density_meas       ? 
_exptl_crystal_density_diffrn     1.906 
_exptl_crystal_density_method     'not measured' 
_exptl_crystal_F_000              4104 
_exptl_absorpt_coefficient_mu     8.028 
_exptl_absorpt_correction_type    Multi-scan 
_exptl_absorpt_correction_T_min   0.5624
_exptl_absorpt_correction_T_max   1.0000
_exptl_absorpt_process_details    ? 
 
_exptl_special_details 
; 
 ? 
; 
 
_diffrn_ambient_temperature       173(2) 
_diffrn_radiation_wavelength      0.710747 
_diffrn_radiation_type            MoK\a 
_diffrn_radiation_source          'fine-focus sealed tube' 
_diffrn_radiation_monochromator   graphite 
_diffrn_measurement_device_type   CCD 
_diffrn_measurement_method        ? 
_diffrn_detector_area_resol_mean  ? 
_diffrn_standards_number          ? 
_diffrn_standards_interval_count  ? 
_diffrn_standards_interval_time   ? 
_diffrn_standards_decay_%         ? 
_diffrn_reflns_number             28179 
_diffrn_reflns_av_R_equivalents   0.0882 
_diffrn_reflns_av_sigmaI/netI     0.1227 
_diffrn_reflns_limit_h_min        -20 
_diffrn_reflns_limit_h_max        20 
_diffrn_reflns_limit_k_min        -13 
_diffrn_reflns_limit_k_max        20 
_diffrn_reflns_limit_l_min        -30 
_diffrn_reflns_limit_l_max        30 
_diffrn_reflns_theta_min          1.63 
_diffrn_reflns_theta_max          25.01 
_reflns_number_total              13083 
_reflns_number_gt                 10544 
_reflns_threshold_expression      >2sigma(I) 
 
_computing_data_collection        ? 
_computing_cell_refinement        ? 
_computing_data_reduction         ? 
_computing_structure_solution     'SHELXS-97 (Sheldrick, 1990)' 
_computing_structure_refinement   'SHELXL-97 (Sheldrick, 1997)' 
_computing_molecular_graphics     ? 
_computing_publication_material   ? 
 
_refine_special_details 
; 
 Refinement of F^2^ against ALL reflections.  The weighted R-factor wR and 
 goodness of fit S are based on F^2^, conventional R-factors R are based 
 on F, with F set to zero for negative F^2^. The threshold expression of 
 F^2^ > 2sigma(F^2^) is used only for calculating R-factors(gt) etc. and is 
 not relevant to the choice of reflections for refinement.  R-factors based 
 on F^2^ are statistically about twice as large as those based on F, and R- 
 factors based on ALL data will be even larger. 
; 
 
_refine_ls_structure_factor_coef  Fsqd  
_refine_ls_matrix_type            full 
_refine_ls_weighting_scheme       calc  
_refine_ls_weighting_details 
 'calc w=1/[\s^2^(Fo^2^)+(0.1034P)^2^+319.4179P] where P=(Fo^2^+2Fc^2^)/3' 
_atom_sites_solution_primary      direct 
_atom_sites_solution_secondary    difmap 
_atom_sites_solution_hydrogens    geom 
_refine_ls_hydrogen_treatment     Constr 
_refine_ls_extinction_method      none 
_refine_ls_extinction_coef        ? 
_refine_ls_number_reflns          13083 
_refine_ls_number_parameters      361 
_refine_ls_number_restraints      0 
_refine_ls_R_factor_all           0.1437 
_refine_ls_R_factor_gt            0.1162 
_refine_ls_wR_factor_ref          0.3049 
_refine_ls_wR_factor_gt           0.2724 
_refine_ls_goodness_of_fit_ref    1.205 
_refine_ls_restrained_S_all       1.205 
_refine_ls_shift/su_max           0.002 
_refine_ls_shift/su_mean          0.000 
 
loop_ 
 _atom_site_label 
 _atom_site_type_symbol 
 _atom_site_fract_x 
 _atom_site_fract_y 
 _atom_site_fract_z 
 _atom_site_U_iso_or_equiv 
 _atom_site_adp_type 
 _atom_site_occupancy 
 _atom_site_symmetry_multiplicity 
 _atom_site_calc_flag 
 _atom_site_refinement_flags 
 _atom_site_disorder_assembly 
 _atom_site_disorder_group 
Au1 Au 0.20937(6) 1.42827(6) 0.67412(4) 0.0303(3) Uani 1 1 d . . . 
Au2 Au 0.20530(6) 1.36755(6) 0.56887(4) 0.0316(3) Uani 1 1 d . . . 
Au3 Au 0.39805(6) 1.44265(6) 0.63914(4) 0.0308(3) Uani 1 1 d . . . 
Au4 Au 0.40839(6) 1.63788(6) 0.60994(4) 0.0350(3) Uani 1 1 d . . . 
N1 N 0.2243(13) 1.4801(14) 0.5993(9) 0.040(2) Uani 1 1 d . . . 
C1 C 0.3049(16) 1.5076(16) 0.6067(11) 0.040(2) Uani 1 1 d . . . 
C2 C 0.3005(16) 1.5867(17) 0.5926(11) 0.040(2) Uani 1 1 d . . . 
C3 C 0.2314(17) 1.6089(17) 0.5810(11) 0.040(2) Uani 1 1 d . . . 
C4 C 0.2025(16) 1.6855(17) 0.5669(11) 0.040(2) Uani 1 1 d . . . 
H4A H 0.2364 1.7266 0.5652 0.048 Uiso 1 1 calc R . . 
C5 C 0.1189(16) 1.6978(17) 0.5553(11) 0.040(2) Uani 1 1 d . . . 
H5A H 0.0996 1.7475 0.5462 0.048 Uiso 1 1 calc R . . 
C6 C 0.0701(17) 1.6407(16) 0.5572(11) 0.040(2) Uani 1 1 d . . . 
H6A H 0.0170 1.6505 0.5480 0.048 Uiso 1 1 calc R . . 
C7 C 0.0961(16) 1.5640(17) 0.5732(11) 0.040(2) Uani 1 1 d . . . 
H7AQ H 0.0597 1.5263 0.5774 0.048 Uiso 1 1 calc R . . 
C8 C 0.1726(16) 1.5441(17) 0.5826(11) 0.040(2) Uani 1 1 d . . . 
P1 P 0.1781(4) 1.3780(4) 0.7492(3) 0.0337(15) Uani 1 1 d . . . 
C9 C 0.0853(9) 1.4200(11) 0.7568(8) 0.051(3) Uani 1 1 d G . . 
C10 C 0.0711(10) 1.4976(10) 0.7423(8) 0.051(3) Uani 1 1 d G . . 
H10A H 0.1077 1.5260 0.7287 0.061 Uiso 1 1 calc R . . 
C11 C 0.0021(11) 1.5327(8) 0.7483(8) 0.051(3) Uani 1 1 d G . . 
H11A H -0.0075 1.5846 0.7386 0.061 Uiso 1 1 calc R . . 
C12 C -0.0527(9) 1.4902(11) 0.7687(8) 0.051(3) Uani 1 1 d G . . 
H12A H -0.0988 1.5137 0.7727 0.061 Uiso 1 1 calc R . . 
C13 C -0.0384(10) 1.4127(10) 0.7832(8) 0.051(3) Uani 1 1 d G . . 
H13A H -0.0751 1.3842 0.7968 0.061 Uiso 1 1 calc R . . 
C14 C 0.0305(11) 1.3776(8) 0.7772(8) 0.051(3) Uani 1 1 d G . . 
H14A H 0.0401 1.3256 0.7868 0.061 Uiso 1 1 calc R . . 
C15 C 0.2427(14) 1.3934(13) 0.8128(7) 0.072(5) Uani 1 1 d G . . 
C16 C 0.3214(15) 1.3959(13) 0.8116(7) 0.072(5) Uani 1 1 d G . . 
H16A H 0.3374 1.3930 0.7790 0.086 Uiso 1 1 calc R . . 
C17 C 0.3763(12) 1.4025(13) 0.8592(9) 0.072(5) Uani 1 1 d G . . 
H17A H 0.4289 1.4042 0.8584 0.086 Uiso 1 1 calc R . . 
C18 C 0.3524(14) 1.4068(13) 0.9079(7) 0.072(5) Uani 1 1 d G . . 
H18A H 0.3891 1.4113 0.9397 0.086 Uiso 1 1 calc R . . 
C19 C 0.2737(15) 1.4044(13) 0.9090(7) 0.072(5) Uani 1 1 d G . . 
H19A H 0.2578 1.4072 0.9416 0.086 Uiso 1 1 calc R . . 
C20 C 0.2189(12) 1.3977(13) 0.8615(9) 0.072(5) Uani 1 1 d G . . 
H20A H 0.1662 1.3961 0.8622 0.086 Uiso 1 1 calc R . . 
C21 C 0.1666(10) 1.2720(7) 0.7457(6) 0.035(2) Uani 1 1 d G . . 
C22 C 0.1958(10) 1.2218(9) 0.7879(5) 0.035(2) Uani 1 1 d G . . 
H22A H 0.2201 1.2419 0.8210 0.042 Uiso 1 1 calc R . . 
C23 C 0.1888(10) 1.1417(8) 0.7806(5) 0.035(2) Uani 1 1 d G . . 
H23A H 0.2083 1.1081 0.8088 0.042 Uiso 1 1 calc R . . 
C24 C 0.1525(10) 1.1117(7) 0.7311(6) 0.035(2) Uani 1 1 d G . . 
H24A H 0.1478 1.0580 0.7262 0.042 Uiso 1 1 calc R . . 
C25 C 0.1232(10) 1.1618(9) 0.6889(5) 0.035(2) Uani 1 1 d G . . 
H25A H 0.0990 1.1417 0.6558 0.042 Uiso 1 1 calc R . . 
C26 C 0.1303(10) 1.2419(8) 0.6962(5) 0.035(2) Uani 1 1 d G . . 
H26A H 0.1107 1.2755 0.6680 0.042 Uiso 1 1 calc R . . 
P2 P 0.1911(4) 1.2458(4) 0.5318(3) 0.0329(15) Uani 1 1 d . . . 
C27 C 0.1858(12) 1.2446(11) 0.4588(6) 0.049(8) Uani 1 1 d G . . 
C28 C 0.1891(13) 1.3157(9) 0.4331(9) 0.056(9) Uani 1 1 d G . . 
H28A H 0.1927 1.3618 0.4526 0.068 Uiso 1 1 calc R . . 
C29 C 0.1870(13) 1.3177(12) 0.3783(9) 0.079(12) Uani 1 1 d G . . 
H29A H 0.1892 1.3652 0.3611 0.094 Uiso 1 1 calc R . . 
C30 C 0.1816(12) 1.2487(15) 0.3491(6) 0.082(13) Uani 1 1 d G . . 
H30A H 0.1802 1.2501 0.3124 0.099 Uiso 1 1 calc R . . 
C31 C 0.1783(11) 1.1777(12) 0.3748(7) 0.056(9) Uani 1 1 d G . . 
H31A H 0.1747 1.1315 0.3553 0.067 Uiso 1 1 calc R . . 
C32 C 0.1804(11) 1.1756(9) 0.4297(7) 0.044(7) Uani 1 1 d G . . 
H32A H 0.1782 1.1281 0.4469 0.053 Uiso 1 1 calc R . . 
C33 C 0.2755(9) 1.1840(12) 0.5590(8) 0.053(3) Uani 1 1 d G . . 
C34 C 0.3422(11) 1.1897(11) 0.5379(7) 0.053(3) Uani 1 1 d G . . 
H34A H 0.3429 1.2223 0.5088 0.064 Uiso 1 1 calc R . . 
C35 C 0.4080(9) 1.1468(13) 0.5603(8) 0.053(3) Uani 1 1 d G . . 
H35A H 0.4526 1.1507 0.5461 0.064 Uiso 1 1 calc R . . 
C36 C 0.4070(9) 1.0982(12) 0.6038(8) 0.053(3) Uani 1 1 d G . . 
H36A H 0.4510 1.0695 0.6187 0.064 Uiso 1 1 calc R . . 
C37 C 0.3403(11) 1.0924(11) 0.6249(7) 0.053(3) Uani 1 1 d G . . 
H37A H 0.3396 1.0599 0.6540 0.064 Uiso 1 1 calc R . . 
C38 C 0.2746(9) 1.1353(13) 0.6025(8) 0.053(3) Uani 1 1 d G . . 
H38A H 0.2299 1.1314 0.6167 0.064 Uiso 1 1 calc R . . 
C39 C 0.1054(8) 1.1939(10) 0.5431(8) 0.045(3) Uani 1 1 d G . . 
C40 C 0.0428(10) 1.2375(8) 0.5523(8) 0.045(3) Uani 1 1 d G . . 
H40A H 0.0458 1.2916 0.5533 0.054 Uiso 1 1 calc R . . 
C41 C -0.0243(8) 1.2003(10) 0.5600(8) 0.045(3) Uani 1 1 d G . . 
H41A H -0.0662 1.2295 0.5662 0.054 Uiso 1 1 calc R . . 
C42 C -0.0288(8) 1.1194(10) 0.5585(8) 0.045(3) Uani 1 1 d G . . 
H42A H -0.0737 1.0945 0.5637 0.054 Uiso 1 1 calc R . . 
C43 C 0.0338(10) 1.0758(8) 0.5493(8) 0.045(3) Uani 1 1 d G . . 
H43A H 0.0307 1.0217 0.5483 0.054 Uiso 1 1 calc R . . 
C44 C 0.1008(8) 1.1130(10) 0.5416(8) 0.045(3) Uani 1 1 d G . . 
H44A H 0.1427 1.0838 0.5354 0.054 Uiso 1 1 calc R . . 
P3 P 0.4978(4) 1.3620(4) 0.6790(3) 0.0375(16) Uani 1 1 d . . . 
C45 C 0.5362(12) 1.2995(13) 0.6327(8) 0.066(4) Uani 1 1 d G . . 
C46 C 0.5468(13) 1.3354(11) 0.5858(9) 0.066(4) Uani 1 1 d G . . 
H46A H 0.5265 1.3848 0.5769 0.080 Uiso 1 1 calc R . . 
C47 C 0.5880(13) 1.2975(13) 0.5522(7) 0.066(4) Uani 1 1 d G . . 
H47A H 0.5951 1.3215 0.5208 0.080 Uiso 1 1 calc R . . 
C48 C 0.6184(12) 1.2236(13) 0.5655(8) 0.066(4) Uani 1 1 d G . . 
H48A H 0.6459 1.1982 0.5430 0.080 Uiso 1 1 calc R . . 
C49 C 0.6077(13) 1.1877(11) 0.6124(9) 0.066(4) Uani 1 1 d G . . 
H49A H 0.6281 1.1383 0.6213 0.080 Uiso 1 1 calc R . . 
C50 C 0.5666(13) 1.2257(13) 0.6460(7) 0.066(4) Uani 1 1 d G . . 
H50A H 0.5595 1.2017 0.6774 0.080 Uiso 1 1 calc R . . 
C51 C 0.4618(10) 1.2947(11) 0.7260(7) 0.046(3) Uani 1 1 d G . . 
C52 C 0.3917(10) 1.2568(11) 0.7072(6) 0.046(3) Uani 1 1 d G . . 
H52A H 0.3657 1.2634 0.6718 0.055 Uiso 1 1 calc R . . 
C53 C 0.3603(8) 1.2088(11) 0.7414(7) 0.046(3) Uani 1 1 d G . . 
H53A H 0.3134 1.1834 0.7288 0.055 Uiso 1 1 calc R . . 
C54 C 0.3991(10) 1.1989(11) 0.7943(7) 0.046(3) Uani 1 1 d G . . 
H54A H 0.3781 1.1668 0.8171 0.055 Uiso 1 1 calc R . . 
C55 C 0.4692(10) 1.2369(11) 0.8130(6) 0.046(3) Uani 1 1 d G . . 
H55A H 0.4952 1.2302 0.8484 0.055 Uiso 1 1 calc R . . 
C56 C 0.5006(9) 1.2848(11) 0.7789(7) 0.046(3) Uani 1 1 d G . . 
H56A H 0.5475 1.3102 0.7914 0.055 Uiso 1 1 calc R . . 
C57 C 0.5839(9) 1.4100(11) 0.7177(7) 0.052(3) Uani 1 1 d G . . 
C58 C 0.6590(11) 1.3902(10) 0.7134(7) 0.052(3) Uani 1 1 d G . . 
H58A H 0.6671 1.3514 0.6897 0.063 Uiso 1 1 calc R . . 
C59 C 0.7221(8) 1.4283(12) 0.7447(8) 0.052(3) Uani 1 1 d G . . 
H59A H 0.7724 1.4151 0.7418 0.063 Uiso 1 1 calc R . . 
C60 C 0.7101(9) 1.4863(11) 0.7803(7) 0.052(3) Uani 1 1 d G . . 
H60A H 0.7523 1.5118 0.8012 0.063 Uiso 1 1 calc R . . 
C61 C 0.6349(11) 1.5061(10) 0.7846(7) 0.052(3) Uani 1 1 d G . . 
H61A H 0.6269 1.5449 0.8084 0.063 Uiso 1 1 calc R . . 
C62 C 0.5718(8) 1.4680(12) 0.7533(8) 0.052(3) Uani 1 1 d G . . 
H62A H 0.5215 1.4813 0.7562 0.063 Uiso 1 1 calc R . . 
P4 P 0.5291(4) 1.6866(4) 0.6249(3) 0.0339(15) Uani 1 1 d . . . 
C63 C 0.5796(11) 1.6899(14) 0.6974(6) 0.056(3) Uani 1 1 d G . . 
C64 C 0.5366(8) 1.6864(13) 0.7375(8) 0.056(3) Uani 1 1 d G . . 
H64A H 0.4831 1.6790 0.7285 0.067 Uiso 1 1 calc R . . 
C65 C 0.5736(11) 1.6939(14) 0.7910(7) 0.056(3) Uani 1 1 d G . . 
H65A H 0.5449 1.6915 0.8178 0.067 Uiso 1 1 calc R . . 
C66 C 0.6536(11) 1.7049(13) 0.8043(6) 0.056(3) Uani 1 1 d G . . 
H66A H 0.6783 1.7099 0.8401 0.067 Uiso 1 1 calc R . . 
C67 C 0.6965(8) 1.7084(13) 0.7642(8) 0.056(3) Uani 1 1 d G . . 
H67A H 0.7501 1.7158 0.7732 0.067 Uiso 1 1 calc R . . 
C68 C 0.6595(11) 1.7009(14) 0.7107(7) 0.056(3) Uani 1 1 d G . . 
H68A H 0.6883 1.7033 0.6839 0.067 Uiso 1 1 calc R . . 
C69 C 0.5875(11) 1.6262(10) 0.5916(7) 0.048(3) Uani 1 1 d G . . 
C70 C 0.5899(10) 1.6430(10) 0.5386(7) 0.048(3) Uani 1 1 d G . . 
H70A H 0.5652 1.6872 0.5223 0.058 Uiso 1 1 calc R . . 
C71 C 0.6293(11) 1.5937(12) 0.5100(6) 0.048(3) Uani 1 1 d G . . 
H71A H 0.6309 1.6050 0.4745 0.058 Uiso 1 1 calc R . . 
C72 C 0.6663(10) 1.5275(10) 0.5344(7) 0.048(3) Uani 1 1 d G . . 
H72A H 0.6926 1.4946 0.5152 0.058 Uiso 1 1 calc R . . 
C73 C 0.6639(10) 1.5107(10) 0.5874(7) 0.048(3) Uani 1 1 d G . . 
H73A H 0.6887 1.4665 0.6038 0.058 Uiso 1 1 calc R . . 
C74 C 0.6245(11) 1.5600(11) 0.6161(6) 0.048(3) Uani 1 1 d G . . 
H74A H 0.6230 1.5487 0.6516 0.058 Uiso 1 1 calc R . . 
C75 C 0.5356(10) 1.7862(8) 0.6009(8) 0.044(3) Uani 1 1 d G . . 
C76 C 0.6068(8) 1.8221(10) 0.6021(8) 0.044(3) Uani 1 1 d G . . 
H76A H 0.6527 1.7954 0.6153 0.053 Uiso 1 1 calc R . . 
C77 C 0.6094(8) 1.8981(10) 0.5836(8) 0.044(3) Uani 1 1 d G . . 
H77A H 0.6570 1.9221 0.5844 0.053 Uiso 1 1 calc R . . 
C78 C 0.5407(10) 1.9381(8) 0.5638(8) 0.044(3) Uani 1 1 d G . . 
H78A H 0.5424 1.9889 0.5514 0.053 Uiso 1 1 calc R . . 
C79 C 0.4695(8) 1.9021(10) 0.5626(8) 0.044(3) Uani 1 1 d G . . 
H79A H 0.4236 1.9289 0.5494 0.053 Uiso 1 1 calc R . . 
C80 C 0.4670(8) 1.8262(10) 0.5811(8) 0.044(3) Uani 1 1 d G . . 
H80A H 0.4193 1.8021 0.5803 0.053 Uiso 1 1 calc R . . 
Cl1 Cl 0.3756(8) 1.0003(8) 1.0643(7) 0.125(5) Uani 1 1 d . . . 
Cl2 Cl 0.4630(8) 1.1173(9) 1.1311(5) 0.115(5) Uani 1 1 d . . . 
Cl3 Cl 0.3050(8) 1.1498(7) 1.0804(5) 0.099(4) Uani 1 1 d . . . 
C81 C 0.386(2) 1.102(2) 1.0731(13) 0.074(12) Uani 1 1 d . . . 
H81A H 0.4027 1.1238 1.0418 0.089 Uiso 1 1 calc R . . 
B1 B 0.2593(18) 1.437(3) 1.0537(15) 0.054(12) Uani 1 1 d . . . 
F1 F 0.1948(16) 1.453(2) 1.0256(12) 0.140(13) Uani 1 1 d . . . 
F2 F 0.239(2) 1.4501(17) 1.1017(10) 0.139(13) Uani 1 1 d . . . 
F3 F 0.3107(14) 1.4873(12) 1.0418(16) 0.134(13) Uani 1 1 d . . . 
F4 F 0.2853(13) 1.3673(12) 1.0559(11) 0.088(7) Uani 1 1 d . . . 
 
loop_ 
 _atom_site_aniso_label 
 _atom_site_aniso_U_11 
 _atom_site_aniso_U_22 
 _atom_site_aniso_U_33 
 _atom_site_aniso_U_23 
 _atom_site_aniso_U_13 
 _atom_site_aniso_U_12 
Au1 0.0375(6) 0.0263(5) 0.0279(5) 0.0020(4) 0.0086(4) 0.0007(4) 
Au2 0.0337(5) 0.0288(5) 0.0324(5) -0.0020(4) 0.0073(4) 0.0015(4) 
Au3 0.0282(5) 0.0303(6) 0.0335(5) 0.0001(4) 0.0055(4) 0.0041(4) 
Au4 0.0362(6) 0.0327(6) 0.0387(6) 0.0008(5) 0.0136(5) -0.0030(5) 
N1 0.043(5) 0.037(5) 0.043(5) -0.020(4) 0.014(4) -0.004(4) 
C1 0.043(5) 0.037(5) 0.043(5) -0.020(4) 0.014(4) -0.004(4) 
C2 0.043(5) 0.037(5) 0.043(5) -0.020(4) 0.014(4) -0.004(4) 
C3 0.043(5) 0.037(5) 0.043(5) -0.020(4) 0.014(4) -0.004(4) 
C4 0.043(5) 0.037(5) 0.043(5) -0.020(4) 0.014(4) -0.004(4) 
C5 0.043(5) 0.037(5) 0.043(5) -0.020(4) 0.014(4) -0.004(4) 
C6 0.043(5) 0.037(5) 0.043(5) -0.020(4) 0.014(4) -0.004(4) 
C7 0.043(5) 0.037(5) 0.043(5) -0.020(4) 0.014(4) -0.004(4) 
C8 0.043(5) 0.037(5) 0.043(5) -0.020(4) 0.014(4) -0.004(4) 
P1 0.045(4) 0.030(4) 0.027(3) 0.002(3) 0.009(3) -0.004(3) 
C9 0.057(8) 0.045(8) 0.058(8) 0.006(6) 0.028(7) -0.008(6) 
C10 0.057(8) 0.045(8) 0.058(8) 0.006(6) 0.028(7) -0.008(6) 
C11 0.057(8) 0.045(8) 0.058(8) 0.006(6) 0.028(7) -0.008(6) 
C12 0.057(8) 0.045(8) 0.058(8) 0.006(6) 0.028(7) -0.008(6) 
C13 0.057(8) 0.045(8) 0.058(8) 0.006(6) 0.028(7) -0.008(6) 
C14 0.057(8) 0.045(8) 0.058(8) 0.006(6) 0.028(7) -0.008(6) 
C15 0.114(13) 0.040(8) 0.050(7) 0.001(7) -0.010(9) 0.000(10) 
C16 0.114(13) 0.040(8) 0.050(7) 0.001(7) -0.010(9) 0.000(10) 
C17 0.114(13) 0.040(8) 0.050(7) 0.001(7) -0.010(9) 0.000(10) 
C18 0.114(13) 0.040(8) 0.050(7) 0.001(7) -0.010(9) 0.000(10) 
C19 0.114(13) 0.040(8) 0.050(7) 0.001(7) -0.010(9) 0.000(10) 
C20 0.114(13) 0.040(8) 0.050(7) 0.001(7) -0.010(9) 0.000(10) 
C21 0.045(6) 0.036(6) 0.029(5) 0.001(5) 0.017(5) -0.001(5) 
C22 0.045(6) 0.036(6) 0.029(5) 0.001(5) 0.017(5) -0.001(5) 
C23 0.045(6) 0.036(6) 0.029(5) 0.001(5) 0.017(5) -0.001(5) 
C24 0.045(6) 0.036(6) 0.029(5) 0.001(5) 0.017(5) -0.001(5) 
C25 0.045(6) 0.036(6) 0.029(5) 0.001(5) 0.017(5) -0.001(5) 
C26 0.045(6) 0.036(6) 0.029(5) 0.001(5) 0.017(5) -0.001(5) 
P2 0.035(4) 0.030(4) 0.035(3) -0.014(3) 0.012(3) -0.002(3) 
C27 0.039(16) 0.025(15) 0.08(2) -0.009(15) 0.013(16) 0.000(13) 
C28 0.06(2) 0.07(2) 0.043(17) 0.001(17) 0.013(15) 0.005(18) 
C29 0.06(2) 0.09(3) 0.10(3) -0.01(3) 0.05(2) -0.03(2) 
C30 0.06(2) 0.12(4) 0.07(3) 0.02(3) 0.04(2) -0.03(3) 
C31 0.026(14) 0.10(3) 0.040(16) -0.008(18) -0.003(12) -0.023(17) 
C32 0.051(17) 0.044(17) 0.048(16) -0.009(14) 0.038(14) -0.005(14) 
C33 0.046(7) 0.060(9) 0.052(8) -0.016(7) 0.009(6) -0.003(7) 
C34 0.046(7) 0.060(9) 0.052(8) -0.016(7) 0.009(6) -0.003(7) 
C35 0.046(7) 0.060(9) 0.052(8) -0.016(7) 0.009(6) -0.003(7) 
C36 0.046(7) 0.060(9) 0.052(8) -0.016(7) 0.009(6) -0.003(7) 
C37 0.046(7) 0.060(9) 0.052(8) -0.016(7) 0.009(6) -0.003(7) 
C38 0.046(7) 0.060(9) 0.052(8) -0.016(7) 0.009(6) -0.003(7) 
C39 0.038(6) 0.048(7) 0.050(7) -0.008(6) 0.008(5) -0.003(6) 
C40 0.038(6) 0.048(7) 0.050(7) -0.008(6) 0.008(5) -0.003(6) 
C41 0.038(6) 0.048(7) 0.050(7) -0.008(6) 0.008(5) -0.003(6) 
C42 0.038(6) 0.048(7) 0.050(7) -0.008(6) 0.008(5) -0.003(6) 
C43 0.038(6) 0.048(7) 0.050(7) -0.008(6) 0.008(5) -0.003(6) 
C44 0.038(6) 0.048(7) 0.050(7) -0.008(6) 0.008(5) -0.003(6) 
P3 0.031(4) 0.035(4) 0.048(4) 0.003(3) 0.010(3) 0.003(3) 
C45 0.058(8) 0.076(11) 0.066(9) -0.038(9) 0.015(8) 0.007(8) 
C46 0.058(8) 0.076(11) 0.066(9) -0.038(9) 0.015(8) 0.007(8) 
C47 0.058(8) 0.076(11) 0.066(9) -0.038(9) 0.015(8) 0.007(8) 
C48 0.058(8) 0.076(11) 0.066(9) -0.038(9) 0.015(8) 0.007(8) 
C49 0.058(8) 0.076(11) 0.066(9) -0.038(9) 0.015(8) 0.007(8) 
C50 0.058(8) 0.076(11) 0.066(9) -0.038(9) 0.015(8) 0.007(8) 
C51 0.044(7) 0.036(7) 0.055(7) 0.001(6) 0.006(6) -0.003(6) 
C52 0.044(7) 0.036(7) 0.055(7) 0.001(6) 0.006(6) -0.003(6) 
C53 0.044(7) 0.036(7) 0.055(7) 0.001(6) 0.006(6) -0.003(6) 
C54 0.044(7) 0.036(7) 0.055(7) 0.001(6) 0.006(6) -0.003(6) 
C55 0.044(7) 0.036(7) 0.055(7) 0.001(6) 0.006(6) -0.003(6) 
C56 0.044(7) 0.036(7) 0.055(7) 0.001(6) 0.006(6) -0.003(6) 
C57 0.055(7) 0.041(7) 0.050(7) -0.003(6) -0.014(6) -0.002(6) 
C58 0.055(7) 0.041(7) 0.050(7) -0.003(6) -0.014(6) -0.002(6) 
C59 0.055(7) 0.041(7) 0.050(7) -0.003(6) -0.014(6) -0.002(6) 
C60 0.055(7) 0.041(7) 0.050(7) -0.003(6) -0.014(6) -0.002(6) 
C61 0.055(7) 0.041(7) 0.050(7) -0.003(6) -0.014(6) -0.002(6) 
C62 0.055(7) 0.041(7) 0.050(7) -0.003(6) -0.014(6) -0.002(6) 
P4 0.033(3) 0.031(4) 0.037(4) -0.006(3) 0.005(3) -0.007(3) 
C63 0.055(8) 0.061(9) 0.048(7) 0.011(7) 0.007(6) 0.007(7) 
C64 0.055(8) 0.061(9) 0.048(7) 0.011(7) 0.007(6) 0.007(7) 
C65 0.055(8) 0.061(9) 0.048(7) 0.011(7) 0.007(6) 0.007(7) 
C66 0.055(8) 0.061(9) 0.048(7) 0.011(7) 0.007(6) 0.007(7) 
C67 0.055(8) 0.061(9) 0.048(7) 0.011(7) 0.007(6) 0.007(7) 
C68 0.055(8) 0.061(9) 0.048(7) 0.011(7) 0.007(6) 0.007(7) 
C69 0.031(6) 0.059(8) 0.059(8) -0.003(7) 0.020(6) 0.009(6) 
C70 0.031(6) 0.059(8) 0.059(8) -0.003(7) 0.020(6) 0.009(6) 
C71 0.031(6) 0.059(8) 0.059(8) -0.003(7) 0.020(6) 0.009(6) 
C72 0.031(6) 0.059(8) 0.059(8) -0.003(7) 0.020(6) 0.009(6) 
C73 0.031(6) 0.059(8) 0.059(8) -0.003(7) 0.020(6) 0.009(6) 
C74 0.031(6) 0.059(8) 0.059(8) -0.003(7) 0.020(6) 0.009(6) 
C75 0.043(6) 0.037(7) 0.053(7) -0.002(6) 0.013(6) -0.004(5) 
C76 0.043(6) 0.037(7) 0.053(7) -0.002(6) 0.013(6) -0.004(5) 
C77 0.043(6) 0.037(7) 0.053(7) -0.002(6) 0.013(6) -0.004(5) 
C78 0.043(6) 0.037(7) 0.053(7) -0.002(6) 0.013(6) -0.004(5) 
C79 0.043(6) 0.037(7) 0.053(7) -0.002(6) 0.013(6) -0.004(5) 
C80 0.043(6) 0.037(7) 0.053(7) -0.002(6) 0.013(6) -0.004(5) 
Cl1 0.088(9) 0.088(9) 0.188(15) -0.036(10) 0.006(9) -0.013(7) 
Cl2 0.114(10) 0.119(11) 0.101(9) 0.008(8) -0.003(8) -0.031(9) 
Cl3 0.106(9) 0.080(8) 0.118(10) 0.009(7) 0.044(8) -0.003(7) 
C81 0.11(3) 0.08(3) 0.042(18) -0.003(19) 0.03(2) 0.04(2) 
B1 0.020(15) 0.09(3) 0.06(2) -0.05(2) 0.021(15) -0.026(18) 
F1 0.10(2) 0.18(3) 0.12(2) 0.06(2) -0.030(17) 0.07(2) 
F2 0.26(4) 0.10(2) 0.064(15) 0.010(15) 0.05(2) 0.03(2) 
F3 0.080(17) 0.030(11) 0.30(4) 0.023(18) 0.06(2) 0.000(11) 
F4 0.080(15) 0.049(13) 0.14(2) 0.003(14) 0.044(15) -0.004(12) 
 
_geom_special_details 
; 
 All esds (except the esd in the dihedral angle between two l.s. planes) 
 are estimated using the full covariance matrix.  The cell esds are taken 
 into account individually in the estimation of esds in distances, angles 
 and torsion angles; correlations between esds in cell parameters are only 
 used when they are defined by crystal symmetry.  An approximate (isotropic) 
 treatment of cell esds is used for estimating esds involving l.s. planes. 
; 
 
loop_ 
 _geom_bond_atom_site_label_1 
 _geom_bond_atom_site_label_2 
 _geom_bond_distance 
 _geom_bond_site_symmetry_2 
 _geom_bond_publ_flag 
Au1 N1 2.17(2) . ? 
Au1 P1 2.265(7) . ? 
Au1 Au2 2.8622(15) . ? 
Au2 N1 2.08(2) . ? 
Au2 P2 2.285(7) . ? 
Au3 C1 2.01(3) . ? 
Au3 P3 2.300(7) . ? 
Au4 C2 2.05(3) . ? 
Au4 P4 2.240(7) . ? 
N1 C1 1.47(3) . ? 
N1 C8 1.44(4) . ? 
C1 C2 1.40(4) . ? 
C2 C3 1.25(4) . ? 
C3 C4 1.43(4) . ? 
C3 C8 1.53(4) . ? 
C4 C5 1.45(4) . ? 
C5 C6 1.31(4) . ? 
C6 C7 1.43(4) . ? 
C7 C8 1.36(4) . ? 
P1 C15 1.797(16) . ? 
P1 C21 1.831(13) . ? 
P1 C9 1.830(16) . ? 
C9 C10 1.3900 . ? 
C9 C14 1.3900 . ? 
C10 C11 1.3900 . ? 
C11 C12 1.3900 . ? 
C12 C13 1.3900 . ? 
C13 C14 1.3900 . ? 
C15 C16 1.3900 . ? 
C15 C20 1.3900 . ? 
C16 C17 1.3900 . ? 
C17 C18 1.3900 . ? 
C18 C19 1.3900 . ? 
C19 C20 1.3900 . ? 
C21 C22 1.3900 . ? 
C21 C26 1.3900 . ? 
C22 C23 1.3900 . ? 
C23 C24 1.3900 . ? 
C24 C25 1.3900 . ? 
C25 C26 1.3900 . ? 
P2 C39 1.824(14) . ? 
P2 C27 1.841(15) . ? 
P2 C33 1.841(16) . ? 
C27 C28 1.3900 . ? 
C27 C32 1.3900 . ? 
C28 C29 1.3900 . ? 
C29 C30 1.3900 . ? 
C30 C31 1.3900 . ? 
C31 C32 1.3900 . ? 
C33 C34 1.3900 . ? 
C33 C38 1.3900 . ? 
C34 C35 1.3900 . ? 
C35 C36 1.3900 . ? 
C36 C37 1.3900 . ? 
C37 C38 1.3900 . ? 
C39 C40 1.3900 . ? 
C39 C44 1.3900 . ? 
C40 C41 1.3900 . ? 
C41 C42 1.3900 . ? 
C42 C43 1.3900 . ? 
C43 C44 1.3900 . ? 
P3 C45 1.821(15) . ? 
P3 C57 1.825(15) . ? 
P3 C51 1.864(15) . ? 
C45 C46 1.3900 . ? 
C45 C50 1.3900 . ? 
C46 C47 1.3900 . ? 
C47 C48 1.3900 . ? 
C48 C49 1.3900 . ? 
C49 C50 1.3900 . ? 
C51 C52 1.3900 . ? 
C51 C56 1.3900 . ? 
C52 C53 1.3900 . ? 
C53 C54 1.3900 . ? 
C54 C55 1.3900 . ? 
C55 C56 1.3900 . ? 
C57 C58 1.3900 . ? 
C57 C62 1.3900 . ? 
C58 C59 1.3900 . ? 
C59 C60 1.3900 . ? 
C60 C61 1.3900 . ? 
C61 C62 1.3900 . ? 
P4 C69 1.790(14) . ? 
P4 C75 1.825(14) . ? 
P4 C63 1.878(15) . ? 
C63 C64 1.3900 . ? 
C63 C68 1.3900 . ? 
C64 C65 1.3900 . ? 
C65 C66 1.3900 . ? 
C66 C67 1.3900 . ? 
C67 C68 1.3900 . ? 
C69 C70 1.3900 . ? 
C69 C74 1.3900 . ? 
C70 C71 1.3900 . ? 
C71 C72 1.3900 . ? 
C72 C73 1.3900 . ? 
C73 C74 1.3900 . ? 
C75 C76 1.3900 . ? 
C75 C80 1.3900 . ? 
C76 C77 1.3900 . ? 
C77 C78 1.3900 . ? 
C78 C79 1.3900 . ? 
C79 C80 1.3900 . ? 
Cl1 C81 1.77(4) . ? 
Cl2 C81 1.81(4) . ? 
Cl3 C81 1.68(4) . ? 
B1 F1 1.24(4) . ? 
B1 F4 1.28(5) . ? 
B1 F3 1.33(4) . ? 
B1 F2 1.36(4) . ? 
 
loop_ 
 _geom_angle_atom_site_label_1 
 _geom_angle_atom_site_label_2 
 _geom_angle_atom_site_label_3 
 _geom_angle 
 _geom_angle_site_symmetry_1 
 _geom_angle_site_symmetry_3 
 _geom_angle_publ_flag 
N1 Au1 P1 172.9(6) . . ? 
N1 Au1 Au2 46.4(6) . . ? 
P1 Au1 Au2 133.43(18) . . ? 
N1 Au2 P2 175.8(7) . . ? 
N1 Au2 Au1 48.9(7) . . ? 
P2 Au2 Au1 134.37(18) . . ? 
C1 Au3 P3 175.4(9) . . ? 
C2 Au4 P4 175.6(7) . . ? 
C1 N1 C8 109(2) . . ? 
C1 N1 Au2 115.0(16) . . ? 
C8 N1 Au2 123.8(17) . . ? 
C1 N1 Au1 107.8(17) . . ? 
C8 N1 Au1 113.1(17) . . ? 
Au2 N1 Au1 84.7(9) . . ? 
C2 C1 N1 106(2) . . ? 
C2 C1 Au3 130(2) . . ? 
N1 C1 Au3 124(2) . . ? 
C3 C2 C1 111(3) . . ? 
C3 C2 Au4 137(2) . . ? 
C1 C2 Au4 111(2) . . ? 
C2 C3 C4 128(3) . . ? 
C2 C3 C8 114(3) . . ? 
C4 C3 C8 118(3) . . ? 
C3 C4 C5 119(3) . . ? 
C6 C5 C4 122(3) . . ? 
C5 C6 C7 122(3) . . ? 
C8 C7 C6 122(3) . . ? 
C7 C8 N1 142(3) . . ? 
C7 C8 C3 118(3) . . ? 
N1 C8 C3 100(2) . . ? 
C15 P1 C21 103.5(9) . . ? 
C15 P1 C9 105.1(11) . . ? 
C21 P1 C9 107.7(9) . . ? 
C15 P1 Au1 119.1(9) . . ? 
C21 P1 Au1 112.4(6) . . ? 
C9 P1 Au1 108.3(7) . . ? 
C10 C9 C14 120.0 . . ? 
C10 C9 P1 117.8(11) . . ? 
C14 C9 P1 122.2(11) . . ? 
C11 C10 C9 120.0 . . ? 
C10 C11 C12 120.0 . . ? 
C13 C12 C11 120.0 . . ? 
C12 C13 C14 120.0 . . ? 
C13 C14 C9 120.0 . . ? 
C16 C15 C20 120.0 . . ? 
C16 C15 P1 115.8(15) . . ? 
C20 C15 P1 124.1(15) . . ? 
C15 C16 C17 120.0 . . ? 
C18 C17 C16 120.0 . . ? 
C17 C18 C19 120.0 . . ? 
C20 C19 C18 120.0 . . ? 
C19 C20 C15 120.0 . . ? 
C22 C21 C26 120.0 . . ? 
C22 C21 P1 123.9(9) . . ? 
C26 C21 P1 116.0(9) . . ? 
C23 C22 C21 120.0 . . ? 
C22 C23 C24 120.0 . . ? 
C25 C24 C23 120.0 . . ? 
C24 C25 C26 120.0 . . ? 
C25 C26 C21 120.0 . . ? 
C39 P2 C27 106.3(9) . . ? 
C39 P2 C33 106.7(10) . . ? 
C27 P2 C33 104.1(9) . . ? 
C39 P2 Au2 113.9(7) . . ? 
C27 P2 Au2 113.9(7) . . ? 
C33 P2 Au2 111.1(7) . . ? 
C28 C27 C32 120.0 . . ? 
C28 C27 P2 117.8(11) . . ? 
C32 C27 P2 122.1(11) . . ? 
C29 C28 C27 120.0 . . ? 
C30 C29 C28 120.0 . . ? 
C29 C30 C31 120.0 . . ? 
C32 C31 C30 120.0 . . ? 
C31 C32 C27 120.0 . . ? 
C34 C33 C38 120.0 . . ? 
C34 C33 P2 119.5(12) . . ? 
C38 C33 P2 120.4(12) . . ? 
C33 C34 C35 120.0 . . ? 
C34 C35 C36 120.0 . . ? 
C35 C36 C37 120.0 . . ? 
C38 C37 C36 120.0 . . ? 
C37 C38 C33 120.0 . . ? 
C40 C39 C44 120.0 . . ? 
C40 C39 P2 118.1(10) . . ? 
C44 C39 P2 121.9(10) . . ? 
C41 C40 C39 120.0 . . ? 
C42 C41 C40 120.0 . . ? 
C41 C42 C43 120.0 . . ? 
C42 C43 C44 120.0 . . ? 
C43 C44 C39 120.0 . . ? 
C45 P3 C57 103.8(10) . . ? 
C45 P3 C51 105.6(11) . . ? 
C57 P3 C51 106.6(9) . . ? 
C45 P3 Au3 114.8(8) . . ? 
C57 P3 Au3 116.1(7) . . ? 
C51 P3 Au3 109.1(7) . . ? 
C46 C45 C50 120.0 . . ? 
C46 C45 P3 115.3(13) . . ? 
C50 C45 P3 123.7(13) . . ? 
C45 C46 C47 120.0 . . ? 
C48 C47 C46 120.0 . . ? 
C47 C48 C49 120.0 . . ? 
C50 C49 C48 120.0 . . ? 
C49 C50 C45 120.0 . . ? 
C52 C51 C56 120.0 . . ? 
C52 C51 P3 117.6(10) . . ? 
C56 C51 P3 122.3(10) . . ? 
C53 C52 C51 120.0 . . ? 
C52 C53 C54 120.0 . . ? 
C53 C54 C55 120.0 . . ? 
C56 C55 C54 120.0 . . ? 
C55 C56 C51 120.0 . . ? 
C58 C57 C62 120.0 . . ? 
C58 C57 P3 122.9(11) . . ? 
C62 C57 P3 117.1(11) . . ? 
C59 C58 C57 120.0 . . ? 
C58 C59 C60 120.0 . . ? 
C59 C60 C61 120.0 . . ? 
C62 C61 C60 120.0 . . ? 
C61 C62 C57 120.0 . . ? 
C69 P4 C75 107.7(10) . . ? 
C69 P4 C63 106.3(10) . . ? 
C75 P4 C63 104.5(10) . . ? 
C69 P4 Au4 108.6(7) . . ? 
C75 P4 Au4 114.5(7) . . ? 
C63 P4 Au4 114.8(7) . . ? 
C64 C63 C68 120.0 . . ? 
C64 C63 P4 120.1(11) . . ? 
C68 C63 P4 119.7(11) . . ? 
C65 C64 C63 120.0 . . ? 
C64 C65 C66 120.0 . . ? 
C67 C66 C65 120.0 . . ? 
C66 C67 C68 120.0 . . ? 
C67 C68 C63 120.0 . . ? 
C70 C69 C74 120.0 . . ? 
C70 C69 P4 118.2(11) . . ? 
C74 C69 P4 121.6(11) . . ? 
C71 C70 C69 120.0 . . ? 
C70 C71 C72 120.0 . . ? 
C73 C72 C71 120.0 . . ? 
C74 C73 C72 120.0 . . ? 
C73 C74 C69 120.0 . . ? 
C76 C75 C80 120.0 . . ? 
C76 C75 P4 121.7(10) . . ? 
C80 C75 P4 118.3(10) . . ? 
C75 C76 C77 120.0 . . ? 
C78 C77 C76 120.0 . . ? 
C77 C78 C79 120.0 . . ? 
C80 C79 C78 120.0 . . ? 
C79 C80 C75 120.0 . . ? 
Cl3 C81 Cl1 115(3) . . ? 
Cl3 C81 Cl2 110.5(19) . . ? 
Cl1 C81 Cl2 107(2) . . ? 
F1 B1 F4 121(3) . . ? 
F1 B1 F3 108(4) . . ? 
F4 B1 F3 111(3) . . ? 
F1 B1 F2 96(3) . . ? 
F4 B1 F2 106(4) . . ? 
F3 B1 F2 114(3) . . ? 
 
_diffrn_measured_fraction_theta_max    0.988 
_diffrn_reflns_theta_full              25.01 
_diffrn_measured_fraction_theta_full   0.988 
_refine_diff_density_max    2.380 
_refine_diff_density_min   -1.705 
_refine_diff_density_rms    0.397 


#===End


 
data_Complex6 
 
_audit_creation_method            SHELXL-97 
_chemical_name_systematic 
; 
 ? 
; 
_chemical_name_common             ? 
_chemical_melting_point           ? 
_chemical_formula_moiety          ? 
_chemical_formula_sum 
 'C138 H110 Au6 B2 Cl6 F8 N2 O0 P6' 
_chemical_formula_weight          3550.22 
 
loop_ 
 _atom_type_symbol 
 _atom_type_description 
 _atom_type_scat_dispersion_real 
 _atom_type_scat_dispersion_imag 
 _atom_type_scat_source 
 'C'  'C'   0.0033   0.0016 
 'International Tables Vol C Tables 4.2.6.8 and 6.1.1.4' 
 'H'  'H'   0.0000   0.0000 
 'International Tables Vol C Tables 4.2.6.8 and 6.1.1.4' 
 'N'  'N'   0.0061   0.0033 
 'International Tables Vol C Tables 4.2.6.8 and 6.1.1.4' 
 'O'  'O'   0.0106   0.0060 
 'International Tables Vol C Tables 4.2.6.8 and 6.1.1.4' 
 'P'  'P'   0.1023   0.0942 
 'International Tables Vol C Tables 4.2.6.8 and 6.1.1.4' 
 'Au'  'Au'  -2.0133   8.8022 
 'International Tables Vol C Tables 4.2.6.8 and 6.1.1.4' 
 'B'  'B'   0.0013   0.0007 
 'International Tables Vol C Tables 4.2.6.8 and 6.1.1.4' 
 'F'  'F'   0.0171   0.0103 
 'International Tables Vol C Tables 4.2.6.8 and 6.1.1.4' 
 'Cl'  'Cl'   0.1484   0.1585 
 'International Tables Vol C Tables 4.2.6.8 and 6.1.1.4' 
 
_symmetry_cell_setting            Triclinic
_symmetry_space_group_name_H-M    P-1
 
loop_ 
 _symmetry_equiv_pos_as_xyz 
 'x, y, z' 
 '-x, -y, -z' 
 
_cell_length_a                    17.519(4) 
_cell_length_b                    19.670(4) 
_cell_length_c                    20.326(4) 
_cell_angle_alpha                 76.07(3) 
_cell_angle_beta                  81.79(3) 
_cell_angle_gamma                 72.44(3) 
_cell_volume                      6463(2) 
_cell_formula_units_Z             2 
_cell_measurement_temperature     173(2) 
_cell_measurement_reflns_used     18620 
_cell_measurement_theta_min       1.0351 
_cell_measurement_theta_max       27.4851 
 
_exptl_crystal_description        Plate 
_exptl_crystal_colour             Colorless
_exptl_crystal_size_max           0.23
_exptl_crystal_size_mid           0.11
_exptl_crystal_size_min           0.04
_exptl_crystal_density_meas       ? 
_exptl_crystal_density_diffrn     1.824 
_exptl_crystal_density_method     'not measured' 
_exptl_crystal_F_000              3400 
_exptl_absorpt_coefficient_mu     7.044 
_exptl_absorpt_correction_type    Multi-scan 
_exptl_absorpt_correction_T_min   0.5302
_exptl_absorpt_correction_T_max   1.0000
_exptl_absorpt_process_details    ? 
 
_exptl_special_details 
; 
 ? 
; 
 
_diffrn_ambient_temperature       173(2) 
_diffrn_radiation_wavelength      0.710747 
_diffrn_radiation_type            MoK\a 
_diffrn_radiation_source          'Rotating Anode' 
_diffrn_radiation_monochromator   Confocal 
_diffrn_measurement_device_type   CCD 
_diffrn_measurement_method        ? 
_diffrn_detector_area_resol_mean  ? 
_diffrn_standards_number          ? 
_diffrn_standards_interval_count  ? 
_diffrn_standards_interval_time   ? 
_diffrn_standards_decay_%         ? 
_diffrn_reflns_number             77369 
_diffrn_reflns_av_R_equivalents   0.0726 
_diffrn_reflns_av_sigmaI/netI     0.0756 
_diffrn_reflns_limit_h_min        -22 
_diffrn_reflns_limit_h_max        22 
_diffrn_reflns_limit_k_min        -25 
_diffrn_reflns_limit_k_max        25 
_diffrn_reflns_limit_l_min        -26 
_diffrn_reflns_limit_l_max        25 
_diffrn_reflns_theta_min          1.04 
_diffrn_reflns_theta_max          27.49 
_reflns_number_total              29563 
_reflns_number_gt                 23826 
_reflns_threshold_expression      >2sigma(I) 
 
_computing_data_collection        ? 
_computing_cell_refinement        ? 
_computing_data_reduction         ? 
_computing_structure_solution     'SHELXS-97 (Sheldrick, 1990)' 
_computing_structure_refinement   'SHELXL-97 (Sheldrick, 1997)' 
_computing_molecular_graphics     ? 
_computing_publication_material   ? 
 
_refine_special_details 
; 
 Refinement of F^2^ against ALL reflections.  The weighted R-factor wR and 
 goodness of fit S are based on F^2^, conventional R-factors R are based 
 on F, with F set to zero for negative F^2^. The threshold expression of 
 F^2^ > 2sigma(F^2^) is used only for calculating R-factors(gt) etc. and is 
 not relevant to the choice of reflections for refinement.  R-factors based 
 on F^2^ are statistically about twice as large as those based on F, and R- 
 factors based on ALL data will be even larger. 
; 
 
_refine_ls_structure_factor_coef  Fsqd  
_refine_ls_matrix_type            full 
_refine_ls_weighting_scheme       calc  
_refine_ls_weighting_details 
 'calc w=1/[\s^2^(Fo^2^)+(0.0734P)^2^+26.5814P] where P=(Fo^2^+2Fc^2^)/3' 
_atom_sites_solution_primary      direct 
_atom_sites_solution_secondary    difmap 
_atom_sites_solution_hydrogens    geom 
_refine_ls_hydrogen_treatment     Constr 
_refine_ls_extinction_method      none 
_refine_ls_extinction_coef        ? 
_refine_ls_number_reflns          29563 
_refine_ls_number_parameters      1513 
_refine_ls_number_restraints      6 
_refine_ls_R_factor_all           0.0924 
_refine_ls_R_factor_gt            0.0755 
_refine_ls_wR_factor_ref          0.2037 
_refine_ls_wR_factor_gt           0.1907 
_refine_ls_goodness_of_fit_ref    1.158 
_refine_ls_restrained_S_all       1.158 
_refine_ls_shift/su_max           0.002 
_refine_ls_shift/su_mean          0.000 
 
loop_ 
 _atom_site_label 
 _atom_site_type_symbol 
 _atom_site_fract_x 
 _atom_site_fract_y 
 _atom_site_fract_z 
 _atom_site_U_iso_or_equiv 
 _atom_site_adp_type 
 _atom_site_occupancy 
 _atom_site_symmetry_multiplicity 
 _atom_site_calc_flag 
 _atom_site_refinement_flags 
 _atom_site_disorder_assembly 
 _atom_site_disorder_group 
Au1 Au 0.69287(2) 0.271063(19) 0.510843(17) 0.03030(10) Uani 1 1 d . . . 
Au2 Au 0.66231(2) 0.348182(19) 0.626720(18) 0.03129(10) Uani 1 1 d . . . 
Au3 Au 0.74892(2) 0.186287(19) 0.657494(18) 0.03052(10) Uani 1 1 d . . . 
Au4 Au 0.25924(2) 1.308616(19) -0.152740(18) 0.03087(10) Uani 1 1 d . . . 
Au5 Au 0.33983(2) 1.145455(19) -0.126705(18) 0.03174(10) Uani 1 1 d . . . 
Au6 Au 0.31478(2) 1.21888(2) -0.007000(19) 0.03362(10) Uani 1 1 d . . . 
N1 N 0.6468(4) 0.2539(4) 0.6102(3) 0.0252(15) Uani 1 1 d . . . 
C1 C 0.5756(5) 0.2331(5) 0.6287(5) 0.034(2) Uani 1 1 d . . . 
C2 C 0.5088(7) 0.2764(6) 0.6576(6) 0.046(3) Uani 1 1 d . . . 
H2A H 0.5117 0.3202 0.6653 0.055 Uiso 1 1 calc R . . 
C3 C 0.4369(6) 0.2579(7) 0.6761(6) 0.051(3) Uani 1 1 d . . . 
H3A H 0.3935 0.2884 0.6965 0.062 Uiso 1 1 calc R . . 
C4 C 0.4307(8) 0.1941(8) 0.6637(7) 0.068(4) Uani 1 1 d . . . 
H4A H 0.3829 0.1811 0.6751 0.082 Uiso 1 1 calc R . . 
C5 C 0.4971(7) 0.1493(6) 0.6338(7) 0.055(3) Uani 1 1 d . . . 
H5A H 0.4933 0.1061 0.6252 0.066 Uiso 1 1 calc R . . 
C6 C 0.5688(6) 0.1679(6) 0.6165(5) 0.039(2) Uani 1 1 d . . . 
C7 C 0.6353(7) 0.1206(6) 0.5853(5) 0.042(2) Uani 1 1 d . . . 
C8 C 0.6906(8) 0.0815(6) 0.5604(6) 0.047(3) Uani 1 1 d . . . 
C9 C 0.7639(8) 0.0384(7) 0.5287(6) 0.057(3) Uani 1 1 d . . . 
C10 C 0.7722(8) -0.0308(8) 0.5186(7) 0.067(4) Uani 1 1 d . . . 
H10I H 0.7302 -0.0520 0.5327 0.080 Uiso 1 1 calc R . . 
C11 C 0.8411(11) -0.0676(8) 0.4882(8) 0.082(5) Uani 1 1 d . . . 
H11I H 0.8467 -0.1144 0.4822 0.098 Uiso 1 1 calc R . . 
C12 C 0.9037(12) -0.0352(9) 0.4658(9) 0.100(6) Uani 1 1 d . . . 
H12J H 0.9510 -0.0608 0.4452 0.120 Uiso 1 1 calc R . . 
C13 C 0.8962(10) 0.0337(7) 0.4737(9) 0.088(6) Uani 1 1 d . . . 
H13I H 0.9367 0.0562 0.4567 0.106 Uiso 1 1 calc R . . 
C14 C 0.8269(9) 0.0692(8) 0.5078(8) 0.075(4) Uani 1 1 d . . . 
H14A H 0.8227 0.1145 0.5167 0.090 Uiso 1 1 calc R . . 
N2 N 0.3585(4) 1.2361(4) -0.1064(4) 0.0306(16) Uani 1 1 d . . . 
C15 C 0.4310(5) 1.2583(5) -0.1273(5) 0.031(2) Uani 1 1 d . . . 
C16 C 0.4944(6) 1.2164(6) -0.1622(6) 0.045(3) Uani 1 1 d . . . 
H16A H 0.4897 1.1740 -0.1719 0.054 Uiso 1 1 calc R . . 
C17 C 0.5649(7) 1.2366(7) -0.1828(7) 0.058(3) Uani 1 1 d . . . 
H17A H 0.6080 1.2073 -0.2048 0.070 Uiso 1 1 calc R . . 
C18 C 0.5702(7) 1.3018(8) -0.1702(7) 0.064(4) Uani 1 1 d . . . 
H18A H 0.6161 1.3172 -0.1853 0.077 Uiso 1 1 calc R . . 
C19 C 0.5074(7) 1.3430(6) -0.1355(6) 0.050(3) Uani 1 1 d . . . 
H19A H 0.5116 1.3858 -0.1265 0.061 Uiso 1 1 calc R . . 
C20 C 0.4371(6) 1.3218(6) -0.1134(5) 0.040(2) Uani 1 1 d . . . 
C21 C 0.3730(6) 1.3673(6) -0.0773(6) 0.042(2) Uani 1 1 d . . . 
C22 C 0.3187(7) 1.4027(6) -0.0480(6) 0.049(3) Uani 1 1 d . . . 
C23 C 0.2471(8) 1.4416(8) -0.0119(7) 0.066(4) Uani 1 1 d . . . 
C24 C 0.2450(12) 1.4989(14) 0.0149(13) 0.176(14) Uani 1 1 d . . . 
H24A H 0.2918 1.5130 0.0111 0.212 Uiso 1 1 calc R . . 
C25 C 0.1777(13) 1.5371(16) 0.0470(15) 0.205(17) Uani 1 1 d . . . 
H25A H 0.1789 1.5747 0.0668 0.246 Uiso 1 1 calc R . . 
C26 C 0.1093(13) 1.5183(10) 0.0491(10) 0.117(8) Uani 1 1 d . . . 
H26A H 0.0622 1.5447 0.0691 0.140 Uiso 1 1 calc R . . 
C27 C 0.1081(9) 1.4618(7) 0.0225(8) 0.074(4) Uani 1 1 d . . . 
H27A H 0.0612 1.4477 0.0267 0.089 Uiso 1 1 calc R . . 
C28 C 0.1760(7) 1.4254(7) -0.0104(6) 0.057(3) Uani 1 1 d . . . 
H28A H 0.1739 1.3895 -0.0321 0.069 Uiso 1 1 calc R . . 
P1 P 0.74223(15) 0.30028(14) 0.40325(13) 0.0336(5) Uani 1 1 d . . . 
C29 C 0.7384(6) 0.2392(6) 0.3503(5) 0.041(2) Uani 1 1 d . . . 
C30 C 0.6969(11) 0.1885(9) 0.3762(8) 0.083(5) Uani 1 1 d . . . 
H30A H 0.6724 0.1853 0.4201 0.099 Uiso 1 1 calc R . . 
C31 C 0.6916(15) 0.1422(12) 0.3364(10) 0.129(9) Uani 1 1 d . . . 
H31A H 0.6622 0.1086 0.3537 0.155 Uiso 1 1 calc R . . 
C32 C 0.7288(14) 0.1449(11) 0.2723(9) 0.113(7) Uani 1 1 d . . . 
H32A H 0.7243 0.1140 0.2458 0.136 Uiso 1 1 calc R . . 
C33 C 0.7718(9) 0.1927(8) 0.2480(7) 0.070(4) Uani 1 1 d . . . 
H33A H 0.7983 0.1936 0.2049 0.084 Uiso 1 1 calc R . . 
C34 C 0.7780(7) 0.2412(6) 0.2858(6) 0.053(3) Uani 1 1 d . . . 
H34A H 0.8079 0.2742 0.2681 0.063 Uiso 1 1 calc R . . 
C35 C 0.6890(6) 0.3909(5) 0.3623(5) 0.037(2) Uani 1 1 d . . . 
C36 C 0.6475(6) 0.4054(6) 0.3041(5) 0.043(2) Uani 1 1 d . . . 
H36A H 0.6483 0.3672 0.2842 0.051 Uiso 1 1 calc R . . 
C37 C 0.6050(7) 0.4765(6) 0.2758(6) 0.051(3) Uani 1 1 d . . . 
H37A H 0.5751 0.4854 0.2387 0.061 Uiso 1 1 calc R . . 
C38 C 0.6078(7) 0.5332(6) 0.3031(6) 0.052(3) Uani 1 1 d . . . 
H38A H 0.5830 0.5809 0.2823 0.063 Uiso 1 1 calc R . . 
C39 C 0.6464(7) 0.5197(6) 0.3602(6) 0.049(3) Uani 1 1 d . . . 
H39A H 0.6448 0.5585 0.3796 0.059 Uiso 1 1 calc R . . 
C40 C 0.6882(6) 0.4501(6) 0.3903(6) 0.041(2) Uani 1 1 d . . . 
H40A H 0.7155 0.4423 0.4287 0.049 Uiso 1 1 calc R . . 
C41 C 0.8471(6) 0.2995(5) 0.3974(5) 0.037(2) Uani 1 1 d . . . 
C42 C 0.8797(7) 0.3431(7) 0.3459(7) 0.061(4) Uani 1 1 d . . . 
H42A H 0.8469 0.3773 0.3141 0.073 Uiso 1 1 calc R . . 
C43 C 0.9611(7) 0.3375(8) 0.3401(7) 0.072(4) Uani 1 1 d . . . 
H43A H 0.9825 0.3677 0.3046 0.087 Uiso 1 1 calc R . . 
C44 C 1.0112(7) 0.2860(6) 0.3879(7) 0.055(3) Uani 1 1 d . . . 
H44A H 1.0660 0.2813 0.3844 0.066 Uiso 1 1 calc R . . 
C45 C 0.9778(8) 0.2433(7) 0.4393(6) 0.057(3) Uani 1 1 d . . . 
H45A H 1.0105 0.2091 0.4712 0.068 Uiso 1 1 calc R . . 
C46 C 0.8967(6) 0.2493(6) 0.4456(5) 0.044(3) Uani 1 1 d . . . 
H46A H 0.8752 0.2199 0.4818 0.052 Uiso 1 1 calc R . . 
P2 P 0.68930(14) 0.44900(14) 0.63726(13) 0.0328(5) Uani 1 1 d . . . 
C47 C 0.6707(6) 0.4613(6) 0.7241(5) 0.037(2) Uani 1 1 d . . . 
C48 C 0.6112(7) 0.5188(7) 0.7438(6) 0.053(3) Uani 1 1 d . . . 
H48A H 0.5824 0.5555 0.7110 0.064 Uiso 1 1 calc R . . 
C49 C 0.5939(9) 0.5223(8) 0.8121(8) 0.076(4) Uani 1 1 d . . . 
H49A H 0.5527 0.5602 0.8252 0.091 Uiso 1 1 calc R . . 
C50 C 0.6382(9) 0.4696(9) 0.8590(7) 0.070(4) Uani 1 1 d . . . 
H50A H 0.6278 0.4730 0.9045 0.084 Uiso 1 1 calc R . . 
C51 C 0.6976(9) 0.4118(8) 0.8420(7) 0.067(4) Uani 1 1 d . . . 
H51A H 0.7258 0.3754 0.8754 0.081 Uiso 1 1 calc R . . 
C52 C 0.7148(6) 0.4086(7) 0.7740(5) 0.049(3) Uani 1 1 d . . . 
H52A H 0.7564 0.3706 0.7615 0.059 Uiso 1 1 calc R . . 
C53 C 0.6272(6) 0.5323(6) 0.5871(5) 0.039(2) Uani 1 1 d . . . 
C54 C 0.6497(6) 0.5965(5) 0.5697(6) 0.048(3) Uani 1 1 d . . . 
H54A H 0.6987 0.5977 0.5813 0.058 Uiso 1 1 calc R . . 
C55 C 0.5978(7) 0.6592(6) 0.5346(7) 0.059(3) Uani 1 1 d . . . 
H55A H 0.6117 0.7028 0.5238 0.070 Uiso 1 1 calc R . . 
C56 C 0.5259(7) 0.6572(7) 0.5158(6) 0.059(3) Uani 1 1 d . . . 
H56A H 0.4918 0.6991 0.4920 0.071 Uiso 1 1 calc R . . 
C57 C 0.5049(7) 0.5918(7) 0.5329(7) 0.055(3) Uani 1 1 d . . . 
H57A H 0.4562 0.5906 0.5206 0.067 Uiso 1 1 calc R . . 
C58 C 0.5551(6) 0.5285(6) 0.5677(6) 0.047(3) Uani 1 1 d . . . 
H58A H 0.5414 0.4848 0.5780 0.057 Uiso 1 1 calc R . . 
C59 C 0.7945(6) 0.4472(5) 0.6136(5) 0.038(2) Uani 1 1 d . . . 
C60 C 0.8286(7) 0.4937(6) 0.6314(6) 0.049(3) Uani 1 1 d . . . 
H60A H 0.7990 0.5266 0.6580 0.059 Uiso 1 1 calc R . . 
C61 C 0.9076(7) 0.4913(7) 0.6094(7) 0.058(3) Uani 1 1 d . . . 
H61A H 0.9299 0.5242 0.6201 0.069 Uiso 1 1 calc R . . 
C62 C 0.9537(7) 0.4425(8) 0.5728(7) 0.061(4) Uani 1 1 d . . . 
H62A H 1.0068 0.4417 0.5587 0.074 Uiso 1 1 calc R . . 
C63 C 0.9205(7) 0.3944(7) 0.5570(7) 0.061(4) Uani 1 1 d . . . 
H63A H 0.9520 0.3598 0.5328 0.073 Uiso 1 1 calc R . . 
C64 C 0.8407(6) 0.3963(6) 0.5763(6) 0.051(3) Uani 1 1 d . . . 
H64A H 0.8184 0.3639 0.5644 0.061 Uiso 1 1 calc R . . 
P3 P 0.85582(15) 0.12076(14) 0.71568(13) 0.0347(5) Uani 1 1 d . . . 
C65 C 0.9011(7) 0.0296(6) 0.7005(6) 0.050(3) Uani 1 1 d . . . 
C66 C 0.8543(10) -0.0071(7) 0.6836(6) 0.072(4) Uani 1 1 d . . . 
H66A H 0.7994 0.0142 0.6803 0.086 Uiso 1 1 calc R . . 
C67 C 0.8909(14) -0.0782(7) 0.6714(8) 0.101(7) Uani 1 1 d . . . 
H67A H 0.8601 -0.1044 0.6604 0.121 Uiso 1 1 calc R . . 
C68 C 0.9715(14) -0.1080(9) 0.6758(8) 0.104(7) Uani 1 1 d . . . 
H68A H 0.9956 -0.1545 0.6675 0.125 Uiso 1 1 calc R . . 
C69 C 1.0155(11) -0.0715(7) 0.6917(9) 0.092(5) Uani 1 1 d . . . 
H69A H 1.0704 -0.0931 0.6944 0.111 Uiso 1 1 calc R . . 
C70 C 0.9836(9) -0.0030(7) 0.7044(7) 0.074(4) Uani 1 1 d . . . 
H70A H 1.0161 0.0216 0.7155 0.089 Uiso 1 1 calc R . . 
C71 C 0.9375(6) 0.1625(6) 0.7018(5) 0.042(2) Uani 1 1 d . . . 
C72 C 0.9741(7) 0.1695(7) 0.7546(6) 0.056(3) Uani 1 1 d . . . 
H72A H 0.9561 0.1532 0.7992 0.067 Uiso 1 1 calc R . . 
C73 C 1.0376(7) 0.2006(8) 0.7417(7) 0.071(4) Uani 1 1 d . . . 
H73A H 1.0608 0.2064 0.7777 0.085 Uiso 1 1 calc R . . 
C74 C 1.0664(8) 0.2231(8) 0.6753(8) 0.074(4) Uani 1 1 d . . . 
H74A H 1.1100 0.2425 0.6659 0.089 Uiso 1 1 calc R . . 
C75 C 1.0279(7) 0.2157(6) 0.6233(7) 0.059(3) Uani 1 1 d . . . 
H75A H 1.0463 0.2309 0.5785 0.071 Uiso 1 1 calc R . . 
C76 C 0.9655(6) 0.1876(6) 0.6353(5) 0.048(3) Uani 1 1 d . . . 
H76A H 0.9406 0.1847 0.5990 0.058 Uiso 1 1 calc R . . 
C77 C 0.8267(6) 0.1121(6) 0.8061(5) 0.038(2) Uani 1 1 d . . . 
C78 C 0.8528(7) 0.0478(7) 0.8525(6) 0.054(3) Uani 1 1 d . . . 
H78A H 0.8848 0.0060 0.8382 0.065 Uiso 1 1 calc R . . 
C79 C 0.8300(8) 0.0466(8) 0.9223(6) 0.068(4) Uani 1 1 d . . . 
H79A H 0.8476 0.0035 0.9540 0.082 Uiso 1 1 calc R . . 
C80 C 0.7834(9) 0.1066(8) 0.9435(7) 0.070(4) Uani 1 1 d . . . 
H80A H 0.7684 0.1049 0.9896 0.084 Uiso 1 1 calc R . . 
C81 C 0.7582(9) 0.1700(9) 0.8969(7) 0.073(4) Uani 1 1 d . . . 
H81A H 0.7266 0.2119 0.9113 0.087 Uiso 1 1 calc R . . 
C82 C 0.7792(8) 0.1719(7) 0.8297(6) 0.059(3) Uani 1 1 d . . . 
H82A H 0.7607 0.2153 0.7986 0.070 Uiso 1 1 calc R . . 
P4 P 0.15551(15) 1.38790(14) -0.20755(13) 0.0360(6) Uani 1 1 d . . . 
C83 C 0.0617(6) 1.3632(5) -0.1870(6) 0.044(3) Uani 1 1 d . . . 
C84 C 0.0036(7) 1.3869(7) -0.2326(7) 0.065(4) Uani 1 1 d . . . 
H84A H 0.0127 1.4160 -0.2746 0.079 Uiso 1 1 calc R . . 
C85 C -0.0667(8) 1.3689(9) -0.2180(8) 0.089(6) Uani 1 1 d . . . 
H85A H -0.1053 1.3860 -0.2495 0.107 Uiso 1 1 calc R . . 
C86 C -0.0808(7) 1.3248(7) -0.1556(8) 0.074(4) Uani 1 1 d . . . 
H86A H -0.1283 1.3112 -0.1456 0.089 Uiso 1 1 calc R . . 
C87 C -0.0248(7) 1.3015(6) -0.1093(7) 0.059(3) Uani 1 1 d . . . 
H87A H -0.0341 1.2727 -0.0671 0.070 Uiso 1 1 calc R . . 
C88 C 0.0467(6) 1.3213(6) -0.1255(6) 0.051(3) Uani 1 1 d . . . 
H88A H 0.0849 1.3055 -0.0937 0.061 Uiso 1 1 calc R . . 
C89 C 0.1364(6) 1.4774(5) -0.1900(6) 0.042(3) Uani 1 1 d . . . 
C90 C 0.0601(7) 1.5225(7) -0.1772(6) 0.059(3) Uani 1 1 d . . . 
H90A H 0.0148 1.5083 -0.1799 0.071 Uiso 1 1 calc R . . 
C91 C 0.0520(8) 1.5881(7) -0.1607(8) 0.073(4) Uani 1 1 d . . . 
H91A H 0.0008 1.6182 -0.1528 0.088 Uiso 1 1 calc R . . 
C92 C 0.1182(9) 1.6107(8) -0.1556(7) 0.078(4) Uani 1 1 d . . . 
H92A H 0.1122 1.6546 -0.1431 0.094 Uiso 1 1 calc R . . 
C93 C 0.1930(9) 1.5661(6) -0.1696(7) 0.066(4) Uani 1 1 d . . . 
H93A H 0.2380 1.5814 -0.1680 0.079 Uiso 1 1 calc R . . 
C94 C 0.2036(7) 1.5014(6) -0.1856(6) 0.052(3) Uani 1 1 d . . . 
H94A H 0.2552 1.4723 -0.1937 0.062 Uiso 1 1 calc R . . 
C95 C 0.1750(6) 1.3965(7) -0.2982(5) 0.046(3) Uani 1 1 d . . . 
C96 C 0.1455(7) 1.4624(8) -0.3427(6) 0.064(4) Uani 1 1 d . . . 
H96A H 0.1193 1.5045 -0.3263 0.077 Uiso 1 1 calc R . . 
C97 C 0.1562(10) 1.4642(12) -0.4126(8) 0.098(7) Uani 1 1 d . . . 
H97A H 0.1373 1.5080 -0.4431 0.117 Uiso 1 1 calc R . . 
C98 C 0.1948(10) 1.4014(14) -0.4365(8) 0.103(8) Uani 1 1 d . . . 
H98A H 0.2005 1.4030 -0.4831 0.124 Uiso 1 1 calc R . . 
C99 C 0.2244(8) 1.3370(11) -0.3927(7) 0.080(5) Uani 1 1 d . . . 
H99A H 0.2517 1.2952 -0.4090 0.096 Uiso 1 1 calc R . . 
C100 C 0.2135(7) 1.3350(8) -0.3249(6) 0.058(3) Uani 1 1 d . . . 
H10A H 0.2325 1.2908 -0.2951 0.070 Uiso 1 1 calc R . . 
P5 P 0.30698(16) 1.04935(14) -0.14176(13) 0.0353(5) Uani 1 1 d . . . 
C101 C 0.3167(7) 1.0442(6) -0.2298(5) 0.044(3) Uani 1 1 d . . . 
C102 C 0.2570(8) 1.0870(8) -0.2709(6) 0.068(4) Uani 1 1 d . . . 
H10B H 0.2096 1.1136 -0.2513 0.081 Uiso 1 1 calc R . . 
C103 C 0.2651(10) 1.0921(10) -0.3408(7) 0.089(5) Uani 1 1 d . . . 
H10C H 0.2250 1.1234 -0.3680 0.107 Uiso 1 1 calc R . . 
C104 C 0.3338(10) 1.0496(9) -0.3689(7) 0.074(4) Uani 1 1 d . . . 
H10D H 0.3398 1.0509 -0.4154 0.089 Uiso 1 1 calc R . . 
C105 C 0.3936(8) 1.0051(8) -0.3278(7) 0.063(4) Uani 1 1 d . . . 
H10E H 0.4397 0.9761 -0.3467 0.075 Uiso 1 1 calc R . . 
C106 C 0.3857(7) 1.0032(7) -0.2593(6) 0.051(3) Uani 1 1 d . . . 
H10F H 0.4271 0.9741 -0.2325 0.061 Uiso 1 1 calc R . . 
C107 C 0.3685(6) 0.9626(6) -0.0958(6) 0.044(2) Uani 1 1 d . . . 
C108 C 0.4258(10) 0.9648(9) -0.0563(10) 0.111(7) Uani 1 1 d . . . 
H10G H 0.4330 1.0091 -0.0540 0.133 Uiso 1 1 calc R . . 
C109 C 0.4719(12) 0.9002(8) -0.0207(11) 0.130(9) Uani 1 1 d . . . 
H10H H 0.5114 0.9010 0.0050 0.155 Uiso 1 1 calc R . . 
C110 C 0.4604(8) 0.8335(7) -0.0224(7) 0.066(4) Uani 1 1 d . . . 
H11A H 0.4902 0.7900 0.0028 0.079 Uiso 1 1 calc R . . 
C111 C 0.4053(9) 0.8343(7) -0.0614(8) 0.078(5) Uani 1 1 d . . . 
H11B H 0.3983 0.7902 -0.0647 0.093 Uiso 1 1 calc R . . 
C112 C 0.3580(9) 0.8986(6) -0.0973(7) 0.073(4) Uani 1 1 d . . . 
H11C H 0.3186 0.8972 -0.1228 0.087 Uiso 1 1 calc R . . 
C113 C 0.2026(6) 1.0535(5) -0.1138(5) 0.036(2) Uani 1 1 d . . . 
C114 C 0.1652(7) 1.0067(8) -0.1258(8) 0.068(4) Uani 1 1 d . . . 
H11D H 0.1930 0.9712 -0.1502 0.081 Uiso 1 1 calc R . . 
C115 C 0.0846(8) 1.0119(9) -0.1015(8) 0.073(4) Uani 1 1 d . . . 
H11E H 0.0613 0.9774 -0.1076 0.087 Uiso 1 1 calc R . . 
C116 C 0.0415(7) 1.0641(8) -0.0705(7) 0.066(4) Uani 1 1 d . . . 
H11F H -0.0129 1.0693 -0.0589 0.079 Uiso 1 1 calc R . . 
C117 C 0.0784(8) 1.1119(8) -0.0552(7) 0.071(4) Uani 1 1 d . . . 
H11G H 0.0501 1.1464 -0.0299 0.086 Uiso 1 1 calc R . . 
C118 C 0.1577(7) 1.1069(6) -0.0785(6) 0.053(3) Uani 1 1 d . . . 
H11H H 0.1817 1.1400 -0.0702 0.064 Uiso 1 1 calc R . . 
P6 P 0.26261(18) 1.19217(15) 0.10000(14) 0.0417(6) Uani 1 1 d . . . 
C119 C 0.2660(9) 1.2541(7) 0.1514(6) 0.060(3) Uani 1 1 d . . . 
C120 C 0.3179(16) 1.2954(12) 0.1342(10) 0.160(12) Uani 1 1 d . . . 
H12A H 0.3512 1.2924 0.0944 0.191 Uiso 1 1 calc R . . 
C121 C 0.323(2) 1.3413(19) 0.1732(14) 0.25(2) Uani 1 1 d . . . 
H12B H 0.3593 1.3690 0.1596 0.300 Uiso 1 1 calc R . . 
C122 C 0.2761(18) 1.3467(15) 0.2308(11) 0.170(13) Uani 1 1 d . . . 
H12C H 0.2830 1.3749 0.2590 0.204 Uiso 1 1 calc R . . 
C123 C 0.2201(15) 1.3121(12) 0.2476(10) 0.135(9) Uani 1 1 d . . . 
H12D H 0.1850 1.3185 0.2859 0.161 Uiso 1 1 calc R . . 
C124 C 0.2139(11) 1.2652(9) 0.2068(8) 0.091(5) Uani 1 1 d . . . 
H12E H 0.1736 1.2416 0.2180 0.109 Uiso 1 1 calc R . . 
C125 C 0.3113(7) 1.1020(6) 0.1443(5) 0.044(2) Uani 1 1 d . . . 
C126 C 0.3314(9) 1.0857(8) 0.2089(7) 0.075(4) Uani 1 1 d . . . 
H12F H 0.3204 1.1233 0.2321 0.090 Uiso 1 1 calc R . . 
C127 C 0.3680(10) 1.0152(8) 0.2425(7) 0.083(5) Uani 1 1 d . . . 
H12G H 0.3834 1.0075 0.2862 0.099 Uiso 1 1 calc R . . 
C128 C 0.3813(9) 0.9589(7) 0.2133(7) 0.069(4) Uani 1 1 d . . . 
H12H H 0.4059 0.9119 0.2360 0.083 Uiso 1 1 calc R . . 
C129 C 0.3571(8) 0.9719(8) 0.1470(8) 0.070(4) Uani 1 1 d . . . 
H12I H 0.3638 0.9332 0.1259 0.084 Uiso 1 1 calc R . . 
C130 C 0.3230(8) 1.0439(7) 0.1133(7) 0.067(4) Uani 1 1 d . . . 
H13C H 0.3079 1.0526 0.0693 0.080 Uiso 1 1 calc R . . 
C131 C 0.1581(7) 1.1963(6) 0.1025(5) 0.045(3) Uani 1 1 d . . . 
C132 C 0.1251(8) 1.1444(9) 0.1407(8) 0.081(5) Uani 1 1 d . . . 
H13D H 0.1573 1.1033 0.1673 0.097 Uiso 1 1 calc R . . 
C133 C 0.0426(8) 1.1521(8) 0.1407(8) 0.080(5) Uani 1 1 d . . . 
H13E H 0.0216 1.1151 0.1667 0.096 Uiso 1 1 calc R . . 
C134 C -0.0063(8) 1.2105(7) 0.1045(7) 0.067(4) Uani 1 1 d . . . 
H13F H -0.0611 1.2153 0.1076 0.081 Uiso 1 1 calc R . . 
C135 C 0.0244(9) 1.2636(8) 0.0628(7) 0.078(5) Uani 1 1 d . . . 
H13G H -0.0089 1.3035 0.0358 0.094 Uiso 1 1 calc R . . 
C136 C 0.1056(8) 1.2573(7) 0.0610(7) 0.065(4) Uani 1 1 d . . . 
H13H H 0.1264 1.2932 0.0325 0.078 Uiso 1 1 calc R . . 
C137 C 0.424(2) 1.1493(15) 0.4021(12) 0.40(5) Uani 1 1 d D . . 
H13A H 0.3752 1.1816 0.4197 0.482 Uiso 1 1 calc R . . 
Cl1 Cl 0.4074(8) 1.0704(11) 0.4075(11) 0.566(19) Uani 1 1 d D . . 
Cl2 Cl 0.4453(10) 1.1885(11) 0.3241(7) 0.477(16) Uani 1 1 d D . . 
Cl3 Cl 0.4960(6) 1.1382(6) 0.4511(5) 0.223(4) Uani 1 1 d D . . 
C138 C 0.5884(10) 0.3686(9) 0.0862(10) 0.094(5) Uani 1 1 d . . . 
H13B H 0.6368 0.3448 0.0606 0.113 Uiso 1 1 calc R . . 
Cl4 Cl 0.5966(4) 0.4542(4) 0.0879(4) 0.142(2) Uani 1 1 d . . . 
Cl5 Cl 0.5881(4) 0.3146(3) 0.1684(3) 0.146(3) Uani 1 1 d . . . 
Cl6 Cl 0.5080(3) 0.3737(3) 0.0445(3) 0.1040(15) Uani 1 1 d . . . 
B1 B 0.2081(10) 0.7499(11) -0.0377(9) 0.067(4) Uani 1 1 d . . . 
F1 F 0.2711(7) 0.7171(7) 0.0007(5) 0.120(4) Uani 1 1 d . . . 
F2 F 0.1394(6) 0.7704(9) 0.0023(6) 0.151(6) Uani 1 1 d . . . 
F3 F 0.2212(7) 0.8106(6) -0.0789(5) 0.106(3) Uani 1 1 d . . . 
F4 F 0.1999(6) 0.7074(5) -0.0797(5) 0.097(3) Uani 1 1 d . . . 
B2 B 0.7912(10) 0.7395(12) 0.5451(9) 0.074(5) Uani 1 1 d . . . 
F5 F 0.7237(7) 0.7684(8) 0.5082(6) 0.146(5) Uani 1 1 d . . . 
F6 F 0.7843(9) 0.6782(6) 0.5850(6) 0.134(5) Uani 1 1 d . . . 
F7 F 0.8563(6) 0.7315(9) 0.5028(5) 0.145(5) Uani 1 1 d . . . 
F8 F 0.7919(6) 0.7869(5) 0.5866(5) 0.093(3) Uani 1 1 d . . . 
 
loop_ 
 _atom_site_aniso_label 
 _atom_site_aniso_U_11 
 _atom_site_aniso_U_22 
 _atom_site_aniso_U_33 
 _atom_site_aniso_U_23 
 _atom_site_aniso_U_13 
 _atom_site_aniso_U_12 
Au1 0.03313(19) 0.03028(18) 0.02812(19) -0.00008(14) -0.00461(14) -0.01346(14) 
Au2 0.03202(19) 0.03005(19) 0.0317(2) -0.00168(14) -0.00405(14) -0.01154(14) 
Au3 0.03057(19) 0.03023(19) 0.02874(19) 0.00047(14) -0.00465(14) -0.00962(14) 
Au4 0.02839(18) 0.02942(18) 0.0338(2) -0.00056(14) -0.00509(14) -0.01004(14) 
Au5 0.03300(19) 0.02929(19) 0.0344(2) -0.00440(14) -0.00400(15) -0.01192(14) 
Au6 0.0386(2) 0.03162(19) 0.0321(2) -0.00370(15) 0.00084(15) -0.01597(15) 
N1 0.029(4) 0.035(4) 0.018(3) -0.002(3) 0.000(3) -0.021(3) 
C1 0.030(5) 0.033(5) 0.040(5) -0.003(4) -0.004(4) -0.012(4) 
C2 0.048(6) 0.043(6) 0.045(6) -0.006(5) 0.005(5) -0.014(5) 
C3 0.031(5) 0.059(7) 0.059(7) -0.004(6) 0.003(5) -0.014(5) 
C4 0.052(8) 0.073(9) 0.081(10) 0.004(8) -0.012(7) -0.031(7) 
C5 0.055(7) 0.032(6) 0.076(9) 0.003(5) -0.008(6) -0.020(5) 
C6 0.038(5) 0.047(6) 0.028(5) 0.005(4) -0.002(4) -0.016(4) 
C7 0.050(6) 0.049(6) 0.034(5) -0.008(5) -0.006(5) -0.023(5) 
C8 0.068(8) 0.027(5) 0.055(7) -0.008(5) -0.007(6) -0.025(5) 
C9 0.079(9) 0.048(7) 0.041(7) -0.007(5) -0.008(6) -0.011(6) 
C10 0.062(8) 0.073(9) 0.074(9) -0.040(8) -0.011(7) -0.009(7) 
C11 0.125(14) 0.043(8) 0.081(11) -0.031(7) -0.019(10) -0.012(8) 
C12 0.133(16) 0.052(9) 0.087(12) -0.012(8) 0.030(11) -0.004(10) 
C13 0.101(12) 0.041(7) 0.114(13) -0.027(8) 0.049(10) -0.024(8) 
C14 0.087(11) 0.051(8) 0.093(11) -0.024(8) 0.020(9) -0.035(8) 
N2 0.030(4) 0.028(4) 0.036(4) -0.002(3) 0.002(3) -0.018(3) 
C15 0.027(4) 0.029(5) 0.032(5) 0.009(4) -0.003(4) -0.014(4) 
C16 0.038(6) 0.046(6) 0.054(7) -0.007(5) 0.003(5) -0.021(5) 
C17 0.034(6) 0.064(8) 0.073(9) -0.013(7) 0.012(6) -0.017(6) 
C18 0.043(7) 0.075(9) 0.077(9) -0.009(7) 0.013(6) -0.035(7) 
C19 0.051(7) 0.038(6) 0.070(8) -0.006(5) -0.003(6) -0.028(5) 
C20 0.027(5) 0.044(6) 0.049(6) -0.002(5) -0.011(4) -0.013(4) 
C21 0.041(6) 0.042(6) 0.051(6) -0.010(5) -0.008(5) -0.019(5) 
C22 0.047(6) 0.044(6) 0.070(8) -0.027(6) -0.005(6) -0.024(5) 
C23 0.061(8) 0.088(10) 0.066(9) -0.045(8) 0.010(7) -0.029(8) 
C24 0.100(15) 0.28(3) 0.24(3) -0.23(3) 0.092(17) -0.112(19) 
C25 0.115(18) 0.30(4) 0.31(4) -0.28(3) 0.10(2) -0.10(2) 
C26 0.115(16) 0.104(15) 0.142(18) -0.089(14) 0.048(14) -0.023(12) 
C27 0.062(9) 0.053(8) 0.109(12) -0.026(8) 0.016(8) -0.021(7) 
C28 0.055(7) 0.060(8) 0.057(8) -0.024(6) 0.004(6) -0.012(6) 
P1 0.0375(13) 0.0340(13) 0.0300(13) -0.0009(10) -0.0026(10) -0.0154(10) 
C29 0.050(6) 0.040(6) 0.033(5) 0.003(4) -0.008(4) -0.019(5) 
C30 0.132(14) 0.093(12) 0.057(9) -0.030(8) 0.006(9) -0.076(11) 
C31 0.21(2) 0.140(19) 0.095(14) -0.059(13) 0.027(15) -0.124(18) 
C32 0.19(2) 0.125(17) 0.069(12) -0.054(11) -0.008(13) -0.082(16) 
C33 0.088(11) 0.072(10) 0.039(7) -0.017(7) -0.014(7) 0.003(8) 
C34 0.062(8) 0.047(7) 0.038(6) -0.001(5) -0.001(5) -0.006(6) 
C35 0.029(5) 0.031(5) 0.047(6) -0.003(4) 0.000(4) -0.007(4) 
C36 0.050(6) 0.048(6) 0.031(5) -0.009(4) -0.008(4) -0.013(5) 
C37 0.043(6) 0.046(6) 0.052(7) 0.000(5) -0.006(5) 0.000(5) 
C38 0.055(7) 0.030(5) 0.065(8) 0.000(5) 0.010(6) -0.017(5) 
C39 0.058(7) 0.028(5) 0.055(7) -0.002(5) 0.003(6) -0.012(5) 
C40 0.047(6) 0.035(5) 0.043(6) -0.013(4) 0.002(5) -0.013(5) 
C41 0.038(5) 0.034(5) 0.038(5) -0.009(4) 0.000(4) -0.007(4) 
C42 0.046(7) 0.055(7) 0.069(8) 0.019(6) -0.001(6) -0.022(6) 
C43 0.038(6) 0.080(10) 0.082(10) 0.016(8) 0.005(6) -0.021(6) 
C44 0.037(6) 0.041(6) 0.087(9) -0.011(6) -0.008(6) -0.011(5) 
C45 0.060(8) 0.050(7) 0.054(7) 0.002(6) -0.023(6) -0.009(6) 
C46 0.045(6) 0.050(6) 0.030(5) 0.003(5) 0.000(4) -0.015(5) 
P2 0.0302(12) 0.0342(13) 0.0348(13) -0.0021(10) -0.0045(10) -0.0132(10) 
C47 0.037(5) 0.042(6) 0.035(5) -0.007(4) -0.007(4) -0.014(4) 
C48 0.051(7) 0.053(7) 0.059(8) -0.016(6) -0.005(6) -0.017(6) 
C49 0.073(10) 0.078(10) 0.075(10) -0.032(8) -0.004(8) -0.007(8) 
C50 0.078(10) 0.103(12) 0.047(8) -0.033(8) -0.002(7) -0.039(9) 
C51 0.084(10) 0.074(10) 0.052(8) 0.002(7) -0.020(7) -0.038(8) 
C52 0.038(6) 0.067(8) 0.038(6) -0.003(5) -0.007(5) -0.015(5) 
C53 0.038(5) 0.041(6) 0.035(5) 0.004(4) -0.005(4) -0.016(4) 
C54 0.040(6) 0.027(5) 0.073(8) 0.008(5) -0.006(5) -0.016(4) 
C55 0.048(7) 0.034(6) 0.084(9) 0.020(6) -0.013(6) -0.018(5) 
C56 0.056(7) 0.049(7) 0.057(7) 0.001(6) -0.020(6) 0.004(6) 
C57 0.040(6) 0.048(7) 0.073(8) -0.010(6) -0.019(6) -0.001(5) 
C58 0.035(5) 0.045(6) 0.064(7) -0.015(5) -0.010(5) -0.010(5) 
C59 0.029(5) 0.033(5) 0.041(6) 0.008(4) -0.005(4) -0.001(4) 
C60 0.042(6) 0.051(7) 0.055(7) 0.006(5) -0.011(5) -0.025(5) 
C61 0.050(7) 0.069(9) 0.058(8) 0.007(6) -0.011(6) -0.036(7) 
C62 0.030(6) 0.075(9) 0.064(8) 0.023(7) -0.008(5) -0.019(6) 
C63 0.036(6) 0.050(7) 0.068(8) 0.019(6) 0.009(6) 0.001(5) 
C64 0.037(6) 0.048(7) 0.057(7) -0.002(5) -0.003(5) -0.003(5) 
P3 0.0314(12) 0.0336(13) 0.0337(13) 0.0008(10) -0.0078(10) -0.0047(10) 
C65 0.059(7) 0.035(6) 0.043(6) 0.000(5) -0.006(5) -0.002(5) 
C66 0.112(12) 0.058(8) 0.048(7) 0.004(6) -0.032(8) -0.028(8) 
C67 0.22(2) 0.025(6) 0.074(10) -0.011(6) -0.052(12) -0.034(10) 
C68 0.18(2) 0.039(8) 0.074(11) -0.013(8) -0.018(12) 0.004(11) 
C69 0.107(13) 0.031(7) 0.115(14) -0.007(8) 0.001(10) 0.005(8) 
C70 0.074(9) 0.052(8) 0.093(11) -0.021(8) -0.006(8) -0.007(7) 
C71 0.027(5) 0.049(6) 0.044(6) -0.008(5) -0.002(4) -0.005(4) 
C72 0.046(6) 0.059(7) 0.057(7) 0.004(6) -0.009(5) -0.017(6) 
C73 0.047(7) 0.103(12) 0.079(10) -0.027(9) -0.013(7) -0.034(8) 
C74 0.048(7) 0.096(12) 0.082(10) -0.015(9) 0.003(7) -0.033(8) 
C75 0.043(6) 0.049(7) 0.069(8) 0.015(6) 0.000(6) -0.013(5) 
C76 0.038(6) 0.064(8) 0.038(6) -0.004(5) -0.009(5) -0.011(5) 
C77 0.048(6) 0.037(5) 0.025(5) 0.000(4) 0.004(4) -0.016(4) 
C78 0.051(7) 0.060(8) 0.053(7) 0.002(6) -0.016(5) -0.023(6) 
C79 0.070(9) 0.081(10) 0.041(7) 0.019(7) -0.018(6) -0.021(8) 
C80 0.085(10) 0.077(10) 0.045(8) -0.007(7) 0.010(7) -0.029(8) 
C81 0.077(10) 0.082(11) 0.059(9) -0.023(8) 0.009(7) -0.020(8) 
C82 0.069(8) 0.059(8) 0.035(6) -0.007(5) 0.002(6) -0.004(6) 
P4 0.0339(13) 0.0319(13) 0.0383(14) 0.0049(10) -0.0079(10) -0.0108(10) 
C83 0.034(5) 0.032(5) 0.057(7) 0.015(5) -0.008(5) -0.013(4) 
C84 0.054(7) 0.070(9) 0.077(9) 0.018(7) -0.020(6) -0.044(7) 
C85 0.061(8) 0.106(12) 0.092(11) 0.047(9) -0.032(8) -0.050(8) 
C86 0.033(6) 0.060(8) 0.115(12) 0.005(8) -0.003(7) -0.013(6) 
C87 0.047(7) 0.034(6) 0.080(9) 0.013(6) 0.006(6) -0.014(5) 
C88 0.033(5) 0.034(5) 0.074(8) 0.015(5) -0.014(5) -0.008(4) 
C89 0.050(6) 0.022(5) 0.055(7) 0.008(4) -0.018(5) -0.016(4) 
C90 0.054(7) 0.046(7) 0.068(8) 0.000(6) -0.004(6) -0.008(6) 
C91 0.052(8) 0.044(7) 0.107(12) -0.010(7) 0.013(8) -0.002(6) 
C92 0.090(11) 0.050(8) 0.076(10) -0.009(7) 0.014(8) -0.005(8) 
C93 0.088(10) 0.036(6) 0.072(9) -0.007(6) 0.003(7) -0.023(6) 
C94 0.053(7) 0.042(6) 0.049(7) 0.001(5) 0.008(5) -0.010(5) 
C95 0.042(6) 0.063(7) 0.040(6) -0.007(5) -0.020(5) -0.020(5) 
C96 0.053(7) 0.098(11) 0.037(6) 0.018(6) -0.009(5) -0.037(7) 
C97 0.069(11) 0.16(2) 0.062(11) 0.030(11) -0.019(8) -0.072(12) 
C98 0.072(11) 0.22(3) 0.028(7) -0.009(11) -0.002(7) -0.074(14) 
C99 0.062(8) 0.163(17) 0.041(8) -0.052(9) 0.013(6) -0.054(10) 
C100 0.047(7) 0.086(10) 0.050(7) -0.006(7) -0.006(5) -0.035(7) 
P5 0.0371(13) 0.0357(13) 0.0367(14) -0.0084(11) -0.0020(10) -0.0153(11) 
C101 0.056(7) 0.050(6) 0.031(5) -0.002(5) -0.008(5) -0.026(5) 
C102 0.063(8) 0.088(10) 0.036(6) -0.004(6) -0.012(6) -0.001(7) 
C103 0.094(12) 0.122(15) 0.052(9) -0.026(9) -0.016(8) -0.021(11) 
C104 0.090(11) 0.105(13) 0.050(8) -0.027(8) 0.004(8) -0.055(10) 
C105 0.064(8) 0.074(9) 0.060(8) -0.026(7) 0.022(7) -0.036(7) 
C106 0.050(7) 0.061(7) 0.046(7) -0.015(6) 0.016(5) -0.028(6) 
C107 0.045(6) 0.034(5) 0.050(6) -0.001(5) -0.007(5) -0.012(5) 
C108 0.112(14) 0.059(9) 0.168(18) -0.029(11) -0.104(13) 0.012(9) 
C109 0.158(18) 0.045(9) 0.19(2) -0.019(11) -0.140(17) 0.011(10) 
C110 0.068(9) 0.044(7) 0.079(9) 0.011(6) -0.020(7) -0.017(6) 
C111 0.101(11) 0.034(6) 0.101(11) 0.020(7) -0.057(9) -0.028(7) 
C112 0.103(11) 0.019(5) 0.103(11) 0.009(6) -0.059(9) -0.023(6) 
C113 0.040(5) 0.029(5) 0.040(5) 0.002(4) -0.001(4) -0.021(4) 
C114 0.042(7) 0.080(10) 0.099(11) -0.049(9) 0.000(7) -0.021(7) 
C115 0.047(7) 0.085(11) 0.104(12) -0.021(9) -0.004(7) -0.043(8) 
C116 0.032(6) 0.075(10) 0.077(10) -0.001(8) -0.001(6) -0.010(6) 
C117 0.063(9) 0.053(8) 0.071(9) 0.006(7) 0.012(7) -0.001(6) 
C118 0.042(6) 0.037(6) 0.071(8) -0.010(6) 0.017(6) -0.009(5) 
P6 0.0571(17) 0.0362(14) 0.0333(14) -0.0052(11) 0.0061(12) -0.0210(13) 
C119 0.095(10) 0.054(7) 0.042(7) -0.024(6) 0.016(6) -0.032(7) 
C120 0.28(3) 0.18(2) 0.103(15) -0.082(15) 0.098(17) -0.20(2) 
C121 0.39(5) 0.35(4) 0.18(3) -0.20(3) 0.14(3) -0.32(4) 
C122 0.28(3) 0.22(3) 0.097(16) -0.116(18) 0.087(19) -0.18(3) 
C123 0.21(2) 0.136(19) 0.094(14) -0.063(13) 0.080(15) -0.109(18) 
C124 0.125(15) 0.074(11) 0.082(11) -0.037(9) 0.030(10) -0.042(10) 
C125 0.058(7) 0.043(6) 0.040(6) -0.006(5) -0.006(5) -0.026(5) 
C126 0.101(12) 0.072(10) 0.048(8) -0.009(7) -0.022(8) -0.012(8) 
C127 0.111(13) 0.073(10) 0.042(7) 0.008(7) -0.022(8) 0.000(9) 
C128 0.091(10) 0.030(6) 0.072(9) 0.003(6) -0.015(8) -0.003(6) 
C129 0.061(8) 0.057(8) 0.077(10) -0.009(7) -0.006(7) 0.001(7) 
C130 0.079(9) 0.049(8) 0.070(9) -0.012(7) -0.009(7) -0.013(7) 
C131 0.054(7) 0.033(5) 0.040(6) -0.007(4) 0.017(5) -0.010(5) 
C132 0.048(8) 0.082(11) 0.093(11) 0.016(9) -0.007(7) -0.014(7) 
C133 0.059(9) 0.059(9) 0.108(13) 0.011(8) 0.003(8) -0.022(7) 
C134 0.057(8) 0.057(8) 0.076(10) -0.006(7) 0.007(7) -0.009(6) 
C135 0.067(9) 0.075(10) 0.059(9) -0.003(7) -0.011(7) 0.024(7) 
C136 0.062(8) 0.048(7) 0.064(8) 0.012(6) 0.015(6) -0.013(6) 
C137 0.21(4) 0.18(4) 0.94(14) -0.27(6) -0.10(6) -0.09(3) 
Cl1 0.258(15) 0.81(4) 0.84(4) -0.64(4) 0.26(2) -0.22(2) 
Cl2 0.315(19) 0.66(3) 0.221(13) -0.001(16) -0.071(12) 0.16(2) 
Cl3 0.239(10) 0.262(11) 0.179(8) -0.110(8) -0.013(7) -0.039(9) 
C138 0.084(11) 0.065(10) 0.130(15) -0.036(10) -0.035(10) 0.008(8) 
Cl4 0.135(5) 0.125(5) 0.185(6) -0.071(4) 0.012(4) -0.045(4) 
Cl5 0.185(6) 0.112(4) 0.115(4) -0.025(3) -0.075(4) 0.027(4) 
Cl6 0.123(4) 0.095(3) 0.094(3) -0.027(3) -0.032(3) -0.013(3) 
B1 0.056(9) 0.098(14) 0.056(9) -0.011(9) -0.003(7) -0.040(9) 
F1 0.119(8) 0.148(10) 0.086(7) -0.048(7) -0.049(6) 0.011(7) 
F2 0.080(7) 0.308(18) 0.116(9) -0.099(10) 0.053(6) -0.114(10) 
F3 0.161(10) 0.110(8) 0.074(6) -0.020(6) 0.018(6) -0.087(8) 
F4 0.133(8) 0.095(7) 0.089(7) -0.022(5) -0.025(6) -0.059(6) 
B2 0.057(10) 0.115(16) 0.063(11) -0.050(11) 0.007(8) -0.027(10) 
F5 0.094(8) 0.239(15) 0.111(9) -0.068(9) -0.045(7) -0.015(9) 
F6 0.223(14) 0.111(9) 0.104(8) -0.029(7) 0.040(8) -0.117(9) 
F7 0.088(7) 0.295(17) 0.093(8) -0.072(9) 0.044(6) -0.111(10) 
F8 0.121(8) 0.074(6) 0.091(7) -0.017(5) -0.014(6) -0.033(6) 
 
_geom_special_details 
; 
 All esds (except the esd in the dihedral angle between two l.s. planes) 
 are estimated using the full covariance matrix.  The cell esds are taken 
 into account individually in the estimation of esds in distances, angles 
 and torsion angles; correlations between esds in cell parameters are only 
 used when they are defined by crystal symmetry.  An approximate (isotropic) 
 treatment of cell esds is used for estimating esds involving l.s. planes. 
; 
 
loop_ 
 _geom_bond_atom_site_label_1 
 _geom_bond_atom_site_label_2 
 _geom_bond_distance 
 _geom_bond_site_symmetry_2 
 _geom_bond_publ_flag 
Au1 N1 2.052(7) . ? 
Au1 P1 2.240(3) . ? 
Au1 Au2 3.0009(10) . ? 
Au1 Au3 3.1758(12) . ? 
Au2 N1 2.064(7) . ? 
Au2 P2 2.236(3) . ? 
Au2 Au3 3.0383(11) . ? 
Au3 N1 2.081(7) . ? 
Au3 P3 2.238(3) . ? 
Au4 N2 2.067(8) . ? 
Au4 P4 2.238(3) . ? 
Au4 Au5 3.0390(11) . ? 
Au4 Au6 3.1793(12) . ? 
Au5 N2 2.050(7) . ? 
Au5 P5 2.233(3) . ? 
Au5 Au6 3.0337(9) . ? 
Au6 N2 2.041(7) . ? 
Au6 P6 2.239(3) . ? 
N1 C1 1.402(11) . ? 
C1 C2 1.372(14) . ? 
C1 C6 1.406(14) . ? 
C2 C3 1.390(14) . ? 
C3 C4 1.377(18) . ? 
C4 C5 1.393(18) . ? 
C5 C6 1.387(14) . ? 
C6 C7 1.428(15) . ? 
C7 C8 1.177(15) . ? 
C8 C9 1.468(17) . ? 
C9 C14 1.383(18) . ? 
C9 C10 1.386(17) . ? 
C10 C11 1.356(19) . ? 
C11 C12 1.40(2) . ? 
C12 C13 1.37(2) . ? 
C13 C14 1.387(18) . ? 
N2 C15 1.441(10) . ? 
C15 C20 1.383(13) . ? 
C15 C16 1.385(14) . ? 
C16 C17 1.390(14) . ? 
C17 C18 1.399(18) . ? 
C18 C19 1.371(17) . ? 
C19 C20 1.398(13) . ? 
C20 C21 1.440(15) . ? 
C21 C22 1.176(15) . ? 
C22 C23 1.458(17) . ? 
C23 C24 1.35(2) . ? 
C23 C28 1.370(17) . ? 
C24 C25 1.37(2) . ? 
C25 C26 1.35(3) . ? 
C26 C27 1.36(2) . ? 
C27 C28 1.365(17) . ? 
P1 C35 1.801(10) . ? 
P1 C29 1.816(11) . ? 
P1 C41 1.820(10) . ? 
C29 C30 1.369(16) . ? 
C29 C34 1.392(15) . ? 
C30 C31 1.39(2) . ? 
C31 C32 1.37(2) . ? 
C32 C33 1.34(2) . ? 
C33 C34 1.396(18) . ? 
C35 C36 1.402(14) . ? 
C35 C40 1.410(14) . ? 
C36 C37 1.396(14) . ? 
C37 C38 1.375(16) . ? 
C38 C39 1.359(17) . ? 
C39 C40 1.381(14) . ? 
C41 C42 1.361(14) . ? 
C41 C46 1.396(14) . ? 
C42 C43 1.386(16) . ? 
C43 C44 1.406(17) . ? 
C44 C45 1.356(16) . ? 
C45 C46 1.380(16) . ? 
P2 C47 1.809(10) . ? 
P2 C53 1.829(10) . ? 
P2 C59 1.828(10) . ? 
C47 C48 1.383(15) . ? 
C47 C52 1.391(14) . ? 
C48 C49 1.392(18) . ? 
C49 C50 1.36(2) . ? 
C50 C51 1.37(2) . ? 
C51 C52 1.385(17) . ? 
C53 C54 1.386(13) . ? 
C53 C58 1.403(14) . ? 
C54 C55 1.394(14) . ? 
C55 C56 1.382(16) . ? 
C56 C57 1.394(17) . ? 
C57 C58 1.384(15) . ? 
C59 C60 1.371(15) . ? 
C59 C64 1.392(15) . ? 
C60 C61 1.383(15) . ? 
C61 C62 1.353(19) . ? 
C62 C63 1.366(19) . ? 
C63 C64 1.390(15) . ? 
P3 C65 1.811(11) . ? 
P3 C71 1.812(11) . ? 
P3 C77 1.817(10) . ? 
C65 C66 1.366(17) . ? 
C65 C70 1.398(17) . ? 
C66 C67 1.418(19) . ? 
C67 C68 1.36(3) . ? 
C68 C69 1.32(2) . ? 
C69 C70 1.367(18) . ? 
C71 C72 1.378(15) . ? 
C71 C76 1.396(14) . ? 
C72 C73 1.390(15) . ? 
C73 C74 1.388(18) . ? 
C74 C75 1.388(18) . ? 
C75 C76 1.336(15) . ? 
C77 C82 1.368(15) . ? 
C77 C78 1.378(14) . ? 
C78 C79 1.414(18) . ? 
C79 C80 1.35(2) . ? 
C80 C81 1.366(19) . ? 
C81 C82 1.359(17) . ? 
P4 C95 1.801(11) . ? 
P4 C89 1.804(10) . ? 
P4 C83 1.817(10) . ? 
C83 C88 1.362(14) . ? 
C83 C84 1.373(15) . ? 
C84 C85 1.355(15) . ? 
C85 C86 1.391(17) . ? 
C86 C87 1.357(18) . ? 
C87 C88 1.393(14) . ? 
C89 C90 1.392(15) . ? 
C89 C94 1.414(14) . ? 
C90 C91 1.371(18) . ? 
C91 C92 1.39(2) . ? 
C92 C93 1.374(18) . ? 
C93 C94 1.341(15) . ? 
C95 C96 1.390(16) . ? 
C95 C100 1.389(17) . ? 
C96 C97 1.40(2) . ? 
C97 C98 1.38(3) . ? 
C98 C99 1.36(3) . ? 
C99 C100 1.357(16) . ? 
P5 C101 1.798(11) . ? 
P5 C113 1.819(10) . ? 
P5 C107 1.832(11) . ? 
C101 C102 1.371(15) . ? 
C101 C106 1.381(16) . ? 
C102 C103 1.391(17) . ? 
C103 C104 1.38(2) . ? 
C104 C105 1.381(19) . ? 
C105 C106 1.372(17) . ? 
C107 C112 1.334(14) . ? 
C107 C108 1.387(17) . ? 
C108 C109 1.377(19) . ? 
C109 C110 1.396(19) . ? 
C110 C111 1.327(17) . ? 
C111 C112 1.384(15) . ? 
C113 C114 1.361(15) . ? 
C113 C118 1.394(15) . ? 
C114 C115 1.409(16) . ? 
C115 C116 1.315(19) . ? 
C116 C117 1.40(2) . ? 
C117 C118 1.384(16) . ? 
P6 C125 1.795(11) . ? 
P6 C119 1.804(12) . ? 
P6 C131 1.802(12) . ? 
C119 C120 1.352(19) . ? 
C119 C124 1.360(18) . ? 
C120 C121 1.37(2) . ? 
C121 C122 1.34(3) . ? 
C122 C123 1.32(3) . ? 
C123 C124 1.42(2) . ? 
C125 C126 1.346(16) . ? 
C125 C130 1.385(16) . ? 
C126 C127 1.390(18) . ? 
C127 C128 1.323(19) . ? 
C128 C129 1.413(19) . ? 
C129 C130 1.404(17) . ? 
C131 C132 1.350(16) . ? 
C131 C136 1.437(16) . ? 
C132 C133 1.408(18) . ? 
C133 C134 1.332(18) . ? 
C134 C135 1.373(19) . ? 
C135 C136 1.385(19) . ? 
C137 Cl1 1.642(18) . ? 
C137 Cl2 1.63(2) . ? 
C137 Cl3 1.644(19) . ? 
C138 Cl6 1.712(16) . ? 
C138 Cl4 1.741(17) . ? 
C138 Cl5 1.750(19) . ? 
B1 F3 1.345(19) . ? 
B1 F1 1.348(18) . ? 
B1 F2 1.362(19) . ? 
B1 F4 1.378(19) . ? 
B2 F6 1.31(2) . ? 
B2 F7 1.320(18) . ? 
B2 F5 1.39(2) . ? 
B2 F8 1.404(19) . ? 
 
loop_ 
 _geom_angle_atom_site_label_1 
 _geom_angle_atom_site_label_2 
 _geom_angle_atom_site_label_3 
 _geom_angle 
 _geom_angle_site_symmetry_1 
 _geom_angle_site_symmetry_3 
 _geom_angle_publ_flag 
N1 Au1 P1 174.7(2) . . ? 
N1 Au1 Au2 43.34(19) . . ? 
P1 Au1 Au2 131.51(7) . . ? 
N1 Au1 Au3 40.1(2) . . ? 
P1 Au1 Au3 141.19(7) . . ? 
Au2 Au1 Au3 58.85(2) . . ? 
N1 Au2 P2 174.5(2) . . ? 
N1 Au2 Au1 43.04(18) . . ? 
P2 Au2 Au1 132.12(7) . . ? 
N1 Au2 Au3 43.09(19) . . ? 
P2 Au2 Au3 134.79(7) . . ? 
Au1 Au2 Au3 63.45(3) . . ? 
N1 Au3 P3 174.4(2) . . ? 
N1 Au3 Au2 42.63(19) . . ? 
P3 Au3 Au2 132.79(7) . . ? 
N1 Au3 Au1 39.46(19) . . ? 
P3 Au3 Au1 144.03(7) . . ? 
Au2 Au3 Au1 57.70(3) . . ? 
N2 Au4 P4 177.3(2) . . ? 
N2 Au4 Au5 42.2(2) . . ? 
P4 Au4 Au5 137.82(7) . . ? 
N2 Au4 Au6 39.0(2) . . ? 
P4 Au4 Au6 143.70(7) . . ? 
Au5 Au4 Au6 58.35(3) . . ? 
N2 Au5 P5 173.8(2) . . ? 
N2 Au5 Au6 42.0(2) . . ? 
P5 Au5 Au6 132.98(7) . . ? 
N2 Au5 Au4 42.6(2) . . ? 
P5 Au5 Au4 134.26(7) . . ? 
Au6 Au5 Au4 63.14(3) . . ? 
N2 Au6 P6 174.8(2) . . ? 
N2 Au6 Au5 42.2(2) . . ? 
P6 Au6 Au5 132.62(7) . . ? 
N2 Au6 Au4 39.6(2) . . ? 
P6 Au6 Au4 139.72(8) . . ? 
Au5 Au6 Au4 58.51(2) . . ? 
C1 N1 Au1 121.4(6) . . ? 
C1 N1 Au2 123.8(6) . . ? 
Au1 N1 Au2 93.6(3) . . ? 
C1 N1 Au3 117.3(6) . . ? 
Au1 N1 Au3 100.4(3) . . ? 
Au2 N1 Au3 94.3(3) . . ? 
C2 C1 N1 121.7(9) . . ? 
C2 C1 C6 117.0(9) . . ? 
N1 C1 C6 121.2(9) . . ? 
C1 C2 C3 123.3(11) . . ? 
C4 C3 C2 119.3(12) . . ? 
C3 C4 C5 118.9(11) . . ? 
C6 C5 C4 121.2(11) . . ? 
C5 C6 C1 120.3(10) . . ? 
C5 C6 C7 119.4(11) . . ? 
C1 C6 C7 120.4(9) . . ? 
C8 C7 C6 179.1(12) . . ? 
C7 C8 C9 174.2(12) . . ? 
C14 C9 C10 119.3(13) . . ? 
C14 C9 C8 117.7(12) . . ? 
C10 C9 C8 123.1(13) . . ? 
C11 C10 C9 120.4(15) . . ? 
C10 C11 C12 119.9(14) . . ? 
C13 C12 C11 120.8(15) . . ? 
C12 C13 C14 118.5(15) . . ? 
C9 C14 C13 121.0(13) . . ? 
C15 N2 Au6 121.9(6) . . ? 
C15 N2 Au5 124.2(6) . . ? 
Au6 N2 Au5 95.7(3) . . ? 
C15 N2 Au4 113.3(5) . . ? 
Au6 N2 Au4 101.4(3) . . ? 
Au5 N2 Au4 95.1(3) . . ? 
C20 C15 C16 119.9(8) . . ? 
C20 C15 N2 120.1(9) . . ? 
C16 C15 N2 120.0(9) . . ? 
C17 C16 C15 121.0(11) . . ? 
C16 C17 C18 118.9(11) . . ? 
C19 C18 C17 119.8(10) . . ? 
C18 C19 C20 121.3(11) . . ? 
C15 C20 C19 119.0(10) . . ? 
C15 C20 C21 122.1(9) . . ? 
C19 C20 C21 118.9(10) . . ? 
C22 C21 C20 177.3(11) . . ? 
C21 C22 C23 174.4(11) . . ? 
C24 C23 C28 117.2(13) . . ? 
C24 C23 C22 122.8(13) . . ? 
C28 C23 C22 119.6(11) . . ? 
C23 C24 C25 123.3(17) . . ? 
C26 C25 C24 117.6(18) . . ? 
C25 C26 C27 121.2(16) . . ? 
C26 C27 C28 119.8(15) . . ? 
C27 C28 C23 120.5(13) . . ? 
C35 P1 C29 106.9(5) . . ? 
C35 P1 C41 105.9(5) . . ? 
C29 P1 C41 105.6(5) . . ? 
C35 P1 Au1 111.5(3) . . ? 
C29 P1 Au1 113.9(3) . . ? 
C41 P1 Au1 112.5(3) . . ? 
C30 C29 C34 119.6(12) . . ? 
C30 C29 P1 118.3(9) . . ? 
C34 C29 P1 122.0(9) . . ? 
C29 C30 C31 119.6(15) . . ? 
C32 C31 C30 121.1(17) . . ? 
C33 C32 C31 119.2(15) . . ? 
C32 C33 C34 121.7(14) . . ? 
C33 C34 C29 118.7(12) . . ? 
C36 C35 C40 118.3(9) . . ? 
C36 C35 P1 123.1(8) . . ? 
C40 C35 P1 118.6(8) . . ? 
C37 C36 C35 120.6(10) . . ? 
C38 C37 C36 119.4(11) . . ? 
C39 C38 C37 120.4(11) . . ? 
C38 C39 C40 121.8(11) . . ? 
C39 C40 C35 119.3(10) . . ? 
C42 C41 C46 119.0(10) . . ? 
C42 C41 P1 122.5(8) . . ? 
C46 C41 P1 118.4(8) . . ? 
C41 C42 C43 121.1(12) . . ? 
C42 C43 C44 119.8(12) . . ? 
C45 C44 C43 118.5(11) . . ? 
C44 C45 C46 121.8(11) . . ? 
C45 C46 C41 119.8(10) . . ? 
C47 P2 C53 105.4(5) . . ? 
C47 P2 C59 105.4(5) . . ? 
C53 P2 C59 107.8(4) . . ? 
C47 P2 Au2 111.9(3) . . ? 
C53 P2 Au2 112.9(4) . . ? 
C59 P2 Au2 112.9(4) . . ? 
C48 C47 C52 118.3(11) . . ? 
C48 C47 P2 122.8(8) . . ? 
C52 C47 P2 118.8(9) . . ? 
C47 C48 C49 120.8(12) . . ? 
C50 C49 C48 118.9(14) . . ? 
C49 C50 C51 122.4(13) . . ? 
C50 C51 C52 118.5(13) . . ? 
C51 C52 C47 121.0(12) . . ? 
C54 C53 C58 121.4(10) . . ? 
C54 C53 P2 121.6(8) . . ? 
C58 C53 P2 116.9(8) . . ? 
C53 C54 C55 119.0(10) . . ? 
C56 C55 C54 120.7(10) . . ? 
C55 C56 C57 119.4(10) . . ? 
C58 C57 C56 121.3(11) . . ? 
C57 C58 C53 118.1(11) . . ? 
C60 C59 C64 119.6(10) . . ? 
C60 C59 P2 122.4(9) . . ? 
C64 C59 P2 118.0(9) . . ? 
C59 C60 C61 119.2(12) . . ? 
C62 C61 C60 122.3(12) . . ? 
C61 C62 C63 118.5(11) . . ? 
C62 C63 C64 121.2(13) . . ? 
C63 C64 C59 119.1(12) . . ? 
C65 P3 C71 105.2(5) . . ? 
C65 P3 C77 107.4(5) . . ? 
C71 P3 C77 104.3(5) . . ? 
C65 P3 Au3 115.5(4) . . ? 
C71 P3 Au3 114.5(3) . . ? 
C77 P3 Au3 109.0(4) . . ? 
C66 C65 C70 119.7(12) . . ? 
C66 C65 P3 119.5(10) . . ? 
C70 C65 P3 120.7(10) . . ? 
C65 C66 C67 118.7(15) . . ? 
C68 C67 C66 119.7(16) . . ? 
C69 C68 C67 120.5(15) . . ? 
C68 C69 C70 122.4(17) . . ? 
C69 C70 C65 118.9(15) . . ? 
C72 C71 C76 118.5(10) . . ? 
C72 C71 P3 122.5(9) . . ? 
C76 C71 P3 119.0(8) . . ? 
C71 C72 C73 120.7(12) . . ? 
C74 C73 C72 120.1(12) . . ? 
C73 C74 C75 117.8(12) . . ? 
C76 C75 C74 122.4(12) . . ? 
C75 C76 C71 120.5(11) . . ? 
C82 C77 C78 118.4(11) . . ? 
C82 C77 P3 119.3(8) . . ? 
C78 C77 P3 122.3(9) . . ? 
C77 C78 C79 118.7(13) . . ? 
C80 C79 C78 121.2(13) . . ? 
C79 C80 C81 119.4(13) . . ? 
C82 C81 C80 120.1(15) . . ? 
C81 C82 C77 122.2(12) . . ? 
C95 P4 C89 107.4(5) . . ? 
C95 P4 C83 105.2(5) . . ? 
C89 P4 C83 106.9(5) . . ? 
C95 P4 Au4 111.1(4) . . ? 
C89 P4 Au4 111.1(3) . . ? 
C83 P4 Au4 114.7(3) . . ? 
C88 C83 C84 118.1(10) . . ? 
C88 C83 P4 120.7(8) . . ? 
C84 C83 P4 121.1(8) . . ? 
C85 C84 C83 121.8(12) . . ? 
C84 C85 C86 119.7(12) . . ? 
C87 C86 C85 119.6(11) . . ? 
C86 C87 C88 119.4(11) . . ? 
C83 C88 C87 121.3(11) . . ? 
C90 C89 C94 118.2(10) . . ? 
C90 C89 P4 124.1(9) . . ? 
C94 C89 P4 117.6(8) . . ? 
C91 C90 C89 119.7(12) . . ? 
C90 C91 C92 121.6(13) . . ? 
C93 C92 C91 117.8(14) . . ? 
C94 C93 C92 122.3(14) . . ? 
C93 C94 C89 120.2(12) . . ? 
C96 C95 C100 118.7(12) . . ? 
C96 C95 P4 121.2(10) . . ? 
C100 C95 P4 119.8(9) . . ? 
C95 C96 C97 118.6(16) . . ? 
C98 C97 C96 120.4(17) . . ? 
C99 C98 C97 120.7(15) . . ? 
C100 C99 C98 119.0(17) . . ? 
C99 C100 C95 122.6(14) . . ? 
C101 P5 C113 105.0(5) . . ? 
C101 P5 C107 107.3(5) . . ? 
C113 P5 C107 107.2(5) . . ? 
C101 P5 Au5 112.3(4) . . ? 
C113 P5 Au5 112.0(3) . . ? 
C107 P5 Au5 112.7(4) . . ? 
C102 C101 C106 118.2(11) . . ? 
C102 C101 P5 119.4(10) . . ? 
C106 C101 P5 122.1(9) . . ? 
C101 C102 C103 122.1(14) . . ? 
C104 C103 C102 118.6(15) . . ? 
C103 C104 C105 119.7(14) . . ? 
C106 C105 C104 120.7(13) . . ? 
C105 C106 C101 120.6(12) . . ? 
C112 C107 C108 119.6(12) . . ? 
C112 C107 P5 122.3(9) . . ? 
C108 C107 P5 118.0(9) . . ? 
C109 C108 C107 118.9(15) . . ? 
C108 C109 C110 121.1(14) . . ? 
C111 C110 C109 117.7(12) . . ? 
C110 C111 C112 122.1(12) . . ? 
C107 C112 C111 120.6(12) . . ? 
C114 C113 C118 117.5(10) . . ? 
C114 C113 P5 123.2(9) . . ? 
C118 C113 P5 119.3(8) . . ? 
C113 C114 C115 120.4(12) . . ? 
C116 C115 C114 121.9(13) . . ? 
C115 C116 C117 119.4(12) . . ? 
C118 C117 C116 119.0(13) . . ? 
C117 C118 C113 121.6(12) . . ? 
C125 P6 C119 106.8(6) . . ? 
C125 P6 C131 106.0(5) . . ? 
C119 P6 C131 105.5(6) . . ? 
C125 P6 Au6 113.0(4) . . ? 
C119 P6 Au6 113.7(4) . . ? 
C131 P6 Au6 111.3(4) . . ? 
C120 C119 C124 116.4(14) . . ? 
C120 C119 P6 121.1(11) . . ? 
C124 C119 P6 122.4(11) . . ? 
C119 C120 C121 122.2(19) . . ? 
C122 C121 C120 120(2) . . ? 
C123 C122 C121 120.1(19) . . ? 
C122 C123 C124 119.5(17) . . ? 
C119 C124 C123 120.9(16) . . ? 
C126 C125 C130 116.6(12) . . ? 
C126 C125 P6 124.2(10) . . ? 
C130 C125 P6 118.9(9) . . ? 
C125 C126 C127 123.1(14) . . ? 
C128 C127 C126 121.2(13) . . ? 
C127 C128 C129 118.5(12) . . ? 
C130 C129 C128 119.1(14) . . ? 
C125 C130 C129 121.3(13) . . ? 
C132 C131 C136 116.8(12) . . ? 
C132 C131 P6 123.9(10) . . ? 
C136 C131 P6 119.2(8) . . ? 
C131 C132 C133 120.6(13) . . ? 
C134 C133 C132 122.1(14) . . ? 
C133 C134 C135 119.7(14) . . ? 
C134 C135 C136 119.5(12) . . ? 
C135 C136 C131 121.1(11) . . ? 
Cl1 C137 Cl2 112.7(17) . . ? 
Cl1 C137 Cl3 109.3(16) . . ? 
Cl2 C137 Cl3 111.5(17) . . ? 
Cl6 C138 Cl4 112.5(9) . . ? 
Cl6 C138 Cl5 112.4(11) . . ? 
Cl4 C138 Cl5 110.8(10) . . ? 
F3 B1 F1 108.3(13) . . ? 
F3 B1 F2 107.7(16) . . ? 
F1 B1 F2 110.5(14) . . ? 
F3 B1 F4 106.1(13) . . ? 
F1 B1 F4 112.4(16) . . ? 
F2 B1 F4 111.5(13) . . ? 
F6 B2 F7 113.5(18) . . ? 
F6 B2 F5 107.2(16) . . ? 
F7 B2 F5 109.4(15) . . ? 
F6 B2 F8 107.6(14) . . ? 
F7 B2 F8 109.8(15) . . ? 
F5 B2 F8 109.2(15) . . ? 
 
_diffrn_measured_fraction_theta_max    0.996 
_diffrn_reflns_theta_full              27.49 
_diffrn_measured_fraction_theta_full   0.996 
_refine_diff_density_max    2.594 
_refine_diff_density_min   -2.448 
_refine_diff_density_rms    0.227 


#===End


 
data_Complex9 
 
_audit_creation_method            SHELXL-97 
_chemical_name_systematic 
; 
 ? 
; 
_chemical_name_common             ? 
_chemical_melting_point           ? 
_chemical_formula_moiety          ? 
_chemical_formula_sum 
 'C63 H56 Au3 B Cl3 F4 N P3 Si' 
_chemical_formula_weight          1732.15 
 
loop_ 
 _atom_type_symbol 
 _atom_type_description 
 _atom_type_scat_dispersion_real 
 _atom_type_scat_dispersion_imag 
 _atom_type_scat_source 
 'C'  'C'   0.0033   0.0016 
 'International Tables Vol C Tables 4.2.6.8 and 6.1.1.4' 
 'H'  'H'   0.0000   0.0000 
 'International Tables Vol C Tables 4.2.6.8 and 6.1.1.4' 
 'B'  'B'   0.0013   0.0007 
 'International Tables Vol C Tables 4.2.6.8 and 6.1.1.4' 
 'N'  'N'   0.0061   0.0033 
 'International Tables Vol C Tables 4.2.6.8 and 6.1.1.4' 
 'F'  'F'   0.0171   0.0103 
 'International Tables Vol C Tables 4.2.6.8 and 6.1.1.4' 
 'P'  'P'   0.1023   0.0942 
 'International Tables Vol C Tables 4.2.6.8 and 6.1.1.4' 
 'Au'  'Au'  -2.0133   8.8022 
 'International Tables Vol C Tables 4.2.6.8 and 6.1.1.4' 
 'Cl'  'Cl'   0.1484   0.1585 
 'International Tables Vol C Tables 4.2.6.8 and 6.1.1.4' 
 'Si'  'Si'   0.0817   0.0704 
 'International Tables Vol C Tables 4.2.6.8 and 6.1.1.4' 
 
_symmetry_cell_setting            Triclinic 
_symmetry_space_group_name_H-M    P-1
 
loop_ 
 _symmetry_equiv_pos_as_xyz 
 'x, y, z' 
 '-x, -y, -z' 
 
_cell_length_a                    10.506(2) 
_cell_length_b                    16.748(3) 
_cell_length_c                    19.375(4) 
_cell_angle_alpha                 67.55(3) 
_cell_angle_beta                  89.98(3) 
_cell_angle_gamma                 89.81(3) 
_cell_volume                      3150.7(11) 
_cell_formula_units_Z             2 
_cell_measurement_temperature     173(2) 
_cell_measurement_reflns_used     14053 
_cell_measurement_theta_min       1.9385 
_cell_measurement_theta_max       32.7553 
 
_exptl_crystal_description        Rod-like 
_exptl_crystal_colour             Colorless 
_exptl_crystal_size_max           0.52
_exptl_crystal_size_mid           0.26
_exptl_crystal_size_min           0.23
_exptl_crystal_density_meas       ? 
_exptl_crystal_density_diffrn     1.826 
_exptl_crystal_density_method     'not measured' 
_exptl_crystal_F_000              1658 
_exptl_absorpt_coefficient_mu     7.241 
_exptl_absorpt_correction_type    Multi-scan 
_exptl_absorpt_correction_T_min   0.2931 
_exptl_absorpt_correction_T_max   1.0000
_exptl_absorpt_process_details    ? 
 
_exptl_special_details 
; 
 ? 
; 
 
_diffrn_ambient_temperature       173(2) 
_diffrn_radiation_wavelength      0.710747 
_diffrn_radiation_type            MoK\a 
_diffrn_radiation_source          'Rotating Anode' 
_diffrn_radiation_monochromator   'Confocal' 
_diffrn_measurement_device_type   'CCD' 
_diffrn_measurement_method        ? 
_diffrn_detector_area_resol_mean  ? 
_diffrn_standards_number          ? 
_diffrn_standards_interval_count  ? 
_diffrn_standards_interval_time   ? 
_diffrn_standards_decay_%         ? 
_diffrn_reflns_number             34289 
_diffrn_reflns_av_R_equivalents   0.1111 
_diffrn_reflns_av_sigmaI/netI     0.0888 
_diffrn_reflns_limit_h_min        -12 
_diffrn_reflns_limit_h_max        12 
_diffrn_reflns_limit_k_min        -19 
_diffrn_reflns_limit_k_max        19 
_diffrn_reflns_limit_l_min        -23 
_diffrn_reflns_limit_l_max        23 
_diffrn_reflns_theta_min          1.94 
_diffrn_reflns_theta_max          25.01 
_reflns_number_total              11087 
_reflns_number_gt                 10099 
_reflns_threshold_expression      >2sigma(I) 
 
_computing_data_collection        ? 
_computing_cell_refinement        ? 
_computing_data_reduction         ? 
_computing_structure_solution     'SHELXS-97 (Sheldrick, 1990)' 
_computing_structure_refinement   'SHELXL-97 (Sheldrick, 1997)' 
_computing_molecular_graphics     ? 
_computing_publication_material   ? 
 
_refine_special_details 
; 
 Refinement of F^2^ against ALL reflections.  The weighted R-factor wR and 
 goodness of fit S are based on F^2^, conventional R-factors R are based 
 on F, with F set to zero for negative F^2^. The threshold expression of 
 F^2^ > 2sigma(F^2^) is used only for calculating R-factors(gt) etc. and is 
 not relevant to the choice of reflections for refinement.  R-factors based 
 on F^2^ are statistically about twice as large as those based on F, and R- 
 factors based on ALL data will be even larger. 
; 
 
_refine_ls_structure_factor_coef  Fsqd  
_refine_ls_matrix_type            full 
_refine_ls_weighting_scheme       calc  
_refine_ls_weighting_details 
 'calc w=1/[\s^2^(Fo^2^)+(0.0604P)^2^+8.4775P] where P=(Fo^2^+2Fc^2^)/3' 
_atom_sites_solution_primary      direct 
_atom_sites_solution_secondary    difmap 
_atom_sites_solution_hydrogens    geom 
_refine_ls_hydrogen_treatment     Constr 
_refine_ls_extinction_method      none 
_refine_ls_extinction_coef        ? 
_refine_ls_number_reflns          11087 
_refine_ls_number_parameters      700 
_refine_ls_number_restraints      21 
_refine_ls_R_factor_all           0.0630 
_refine_ls_R_factor_gt            0.0579 
_refine_ls_wR_factor_ref          0.1490 
_refine_ls_wR_factor_gt           0.1447 
_refine_ls_goodness_of_fit_ref    1.092 
_refine_ls_restrained_S_all       1.091 
_refine_ls_shift/su_max           0.001 
_refine_ls_shift/su_mean          0.000 
 
loop_ 
 _atom_site_label 
 _atom_site_type_symbol 
 _atom_site_fract_x 
 _atom_site_fract_y 
 _atom_site_fract_z 
 _atom_site_U_iso_or_equiv 
 _atom_site_adp_type 
 _atom_site_occupancy 
 _atom_site_symmetry_multiplicity 
 _atom_site_calc_flag 
 _atom_site_refinement_flags 
 _atom_site_disorder_assembly 
 _atom_site_disorder_group 
Au1 Au -0.06713(3) -0.44024(2) 0.761060(17) 0.02988(11) Uani 1 1 d . . . 
Au2 Au -0.09064(3) -0.27936(2) 0.800065(18) 0.03150(11) Uani 1 1 d . . . 
Au3 Au -0.29755(3) -0.41073(2) 0.844264(18) 0.03230(11) Uani 1 1 d . . . 
P1 P -0.0413(2) -0.45733(15) 0.65277(13) 0.0320(5) Uani 1 1 d . . . 
C1 C -0.0006(9) -0.3587(6) 0.5760(5) 0.034(2) Uani 1 1 d . . . 
C2 C -0.0636(14) -0.2825(8) 0.5692(7) 0.071(4) Uani 1 1 d . . . 
H2A H -0.1245 -0.2825 0.6041 0.085 Uiso 1 1 calc R . . 
C3 C -0.0341(17) -0.2074(8) 0.5103(8) 0.090(5) Uani 1 1 d . . . 
H3A H -0.0739 -0.1563 0.5068 0.108 Uiso 1 1 calc R . . 
C4 C 0.0515(15) -0.2053(7) 0.4566(7) 0.071(4) Uani 1 1 d . . . 
H4A H 0.0674 -0.1538 0.4165 0.085 Uiso 1 1 calc R . . 
C5 C 0.1138(11) -0.2791(7) 0.4620(6) 0.048(3) Uani 1 1 d . . . 
H5A H 0.1737 -0.2779 0.4262 0.058 Uiso 1 1 calc R . . 
C6 C 0.0874(10) -0.3555(6) 0.5208(6) 0.044(2) Uani 1 1 d . . . 
H6A H 0.1288 -0.4059 0.5238 0.052 Uiso 1 1 calc R . . 
C7 C -0.1841(9) -0.4967(6) 0.6217(5) 0.038(2) Uani 1 1 d . . . 
C8 C -0.2121(9) -0.4717(7) 0.5475(6) 0.044(2) Uani 1 1 d . . . 
H8A H -0.1648 -0.4297 0.5110 0.053 Uiso 1 1 calc R . . 
C9 C -0.3165(10) -0.5128(8) 0.5286(7) 0.055(3) Uani 1 1 d . . . 
H9A H -0.3377 -0.4967 0.4785 0.066 Uiso 1 1 calc R . . 
C10 C -0.3860(11) -0.5739(8) 0.5799(7) 0.063(3) Uani 1 1 d . . . 
H10A H -0.4538 -0.6000 0.5659 0.075 Uiso 1 1 calc R . . 
C11 C -0.3538(11) -0.5970(8) 0.6542(7) 0.058(3) Uani 1 1 d . . . 
H11A H -0.4019 -0.6394 0.6899 0.070 Uiso 1 1 calc R . . 
C12 C -0.2542(10) -0.5605(7) 0.6784(6) 0.050(3) Uani 1 1 d . . . 
H12A H -0.2345 -0.5769 0.7288 0.060 Uiso 1 1 calc R . . 
C13 C 0.0845(8) -0.5342(5) 0.6581(5) 0.0322(19) Uani 1 1 d . . . 
C14 C 0.2026(9) -0.5225(7) 0.6836(6) 0.047(2) Uani 1 1 d . . . 
H14A H 0.2171 -0.4750 0.6961 0.057 Uiso 1 1 calc R . . 
C15 C 0.2991(11) -0.5810(8) 0.6906(7) 0.057(3) Uani 1 1 d . . . 
H15A H 0.3785 -0.5720 0.7076 0.068 Uiso 1 1 calc R . . 
C16 C 0.2808(10) -0.6521(7) 0.6731(6) 0.052(3) Uani 1 1 d . . . 
H16A H 0.3465 -0.6914 0.6787 0.062 Uiso 1 1 calc R . . 
C17 C 0.1640(11) -0.6640(6) 0.6472(6) 0.049(3) Uani 1 1 d . . . 
H17A H 0.1506 -0.7118 0.6349 0.059 Uiso 1 1 calc R . . 
C18 C 0.0649(10) -0.6055(6) 0.6392(5) 0.040(2) Uani 1 1 d . . . 
H18A H -0.0138 -0.6140 0.6212 0.048 Uiso 1 1 calc R . . 
P2 P -0.0987(3) -0.13616(15) 0.73679(14) 0.0407(6) Uani 1 1 d . . . 
C19 C -0.1926(12) -0.1090(6) 0.6520(6) 0.052(3) Uani 1 1 d . . . 
C20 C -0.1660(16) -0.0321(8) 0.5893(7) 0.082(4) Uani 1 1 d . . . 
H20A H -0.0985 0.0034 0.5898 0.098 Uiso 1 1 calc R . . 
C21 C -0.2443(18) -0.0117(9) 0.5272(8) 0.098(6) Uani 1 1 d . . . 
H21A H -0.2294 0.0389 0.4860 0.117 Uiso 1 1 calc R . . 
C22 C -0.3444(17) -0.0647(10) 0.5247(8) 0.092(5) Uani 1 1 d . . . 
H22A H -0.3972 -0.0491 0.4831 0.111 Uiso 1 1 calc R . . 
C23 C -0.3640(12) -0.1411(8) 0.5854(7) 0.063(3) Uani 1 1 d . . . 
H23A H -0.4282 -0.1783 0.5835 0.076 Uiso 1 1 calc R . . 
C24 C -0.2896(11) -0.1629(8) 0.6487(6) 0.053(3) Uani 1 1 d . . . 
H24A H -0.3049 -0.2141 0.6892 0.064 Uiso 1 1 calc R . . 
C25 C 0.0572(6) -0.0864(4) 0.7106(4) 0.042(2) Uani 1 1 d G . . 
C26 C 0.1516(7) -0.1336(4) 0.6926(4) 0.060(3) Uani 1 1 d G . . 
H26A H 0.1340 -0.1886 0.6941 0.073 Uiso 1 1 calc R . . 
C27 C 0.2722(6) -0.0986(5) 0.6725(5) 0.082(4) Uani 1 1 d G . . 
H27A H 0.3353 -0.1301 0.6605 0.098 Uiso 1 1 calc R . . 
C28 C 0.2984(6) -0.0163(6) 0.6703(5) 0.075(4) Uani 1 1 d G . . 
H28A H 0.3791 0.0071 0.6568 0.090 Uiso 1 1 calc R . . 
C29 C 0.2041(8) 0.0309(4) 0.6882(5) 0.077(4) Uani 1 1 d G . . 
H29A H 0.2217 0.0859 0.6867 0.092 Uiso 1 1 calc R . . 
C30 C 0.0835(7) -0.0042(4) 0.7084(4) 0.059(3) Uani 1 1 d G . . 
H30A H 0.0204 0.0274 0.7204 0.071 Uiso 1 1 calc R . . 
C31 C -0.1698(10) -0.0821(7) 0.7912(6) 0.048(2) Uani 1 1 d . . . 
C32 C -0.1360(15) -0.1110(9) 0.8671(8) 0.080(4) Uani 1 1 d . . . 
H32A H -0.0805 -0.1573 0.8884 0.096 Uiso 1 1 calc R . . 
C33 C -0.1895(16) -0.0672(10) 0.9099(8) 0.085(5) Uani 1 1 d . . . 
H33A H -0.1677 -0.0840 0.9600 0.102 Uiso 1 1 calc R . . 
C34 C -0.2721(15) -0.0009(9) 0.8785(9) 0.081(4) Uani 1 1 d . . . 
H34A H -0.3052 0.0266 0.9082 0.097 Uiso 1 1 calc R . . 
C35 C -0.3089(14) 0.0271(9) 0.8061(9) 0.076(4) Uani 1 1 d . . . 
H35A H -0.3678 0.0717 0.7866 0.091 Uiso 1 1 calc R . . 
C36 C -0.2558(12) -0.0129(7) 0.7617(7) 0.061(3) Uani 1 1 d . . . 
H36A H -0.2778 0.0065 0.7114 0.074 Uiso 1 1 calc R . . 
P3 P -0.5082(2) -0.39787(17) 0.82650(14) 0.0365(5) Uani 1 1 d . . . 
C37 C -0.5961(10) -0.4960(7) 0.8766(6) 0.048(3) Uani 1 1 d . . . 
C38 C -0.5353(10) -0.5619(7) 0.9378(6) 0.052(3) Uani 1 1 d . . . 
H38A H -0.4526 -0.5547 0.9515 0.062 Uiso 1 1 calc R . . 
C39 C -0.6011(15) -0.6359(8) 0.9760(7) 0.073(4) Uani 1 1 d . . . 
H39A H -0.5634 -0.6778 1.0176 0.088 Uiso 1 1 calc R . . 
C40 C -0.7205(13) -0.6507(9) 0.9552(8) 0.066(4) Uani 1 1 d . . . 
H40A H -0.7616 -0.7027 0.9810 0.079 Uiso 1 1 calc R . . 
C41 C -0.7776(11) -0.5889(8) 0.8968(7) 0.058(3) Uani 1 1 d . . . 
H41A H -0.8585 -0.5989 0.8824 0.069 Uiso 1 1 calc R . . 
C42 C -0.7178(10) -0.5099(8) 0.8573(7) 0.054(3) Uani 1 1 d . . . 
H42A H -0.7600 -0.4672 0.8182 0.064 Uiso 1 1 calc R . . 
C43 C -0.5753(8) -0.3116(6) 0.8500(5) 0.036(2) Uani 1 1 d . . . 
C44 C -0.6874(9) -0.3177(7) 0.8858(6) 0.043(2) Uani 1 1 d . . . 
H44A H -0.7328 -0.3691 0.9014 0.052 Uiso 1 1 calc R . . 
C45 C -0.7361(12) -0.2465(8) 0.8996(7) 0.066(4) Uani 1 1 d . . . 
H45A H -0.8152 -0.2497 0.9221 0.079 Uiso 1 1 calc R . . 
C46 C -0.6661(13) -0.1739(8) 0.8797(8) 0.072(4) Uani 1 1 d . . . 
H46A H -0.6942 -0.1283 0.8920 0.087 Uiso 1 1 calc R . . 
C47 C -0.5568(12) -0.1666(8) 0.8426(8) 0.069(4) Uani 1 1 d . . . 
H47A H -0.5138 -0.1142 0.8252 0.082 Uiso 1 1 calc R . . 
C48 C -0.5073(11) -0.2355(7) 0.8297(7) 0.054(3) Uani 1 1 d . . . 
H48A H -0.4280 -0.2310 0.8073 0.065 Uiso 1 1 calc R . . 
C49 C -0.5487(8) -0.3675(6) 0.7284(5) 0.037(2) Uani 1 1 d . . . 
C50 C -0.4677(10) -0.3881(7) 0.6817(6) 0.050(3) Uani 1 1 d . . . 
H50A H -0.3940 -0.4195 0.7012 0.060 Uiso 1 1 calc R . . 
C51 C -0.4936(11) -0.3631(8) 0.6071(7) 0.060(3) Uani 1 1 d . . . 
H51A H -0.4387 -0.3788 0.5767 0.072 Uiso 1 1 calc R . . 
C52 C -0.6022(11) -0.3141(8) 0.5766(6) 0.058(3) Uani 1 1 d . . . 
H52A H -0.6196 -0.2961 0.5258 0.069 Uiso 1 1 calc R . . 
C53 C -0.6827(10) -0.2932(7) 0.6225(6) 0.049(3) Uani 1 1 d . . . 
H53A H -0.7562 -0.2618 0.6026 0.059 Uiso 1 1 calc R . . 
C54 C -0.6581(10) -0.3170(7) 0.6966(6) 0.047(2) Uani 1 1 d . . . 
H54A H -0.7128 -0.3002 0.7264 0.056 Uiso 1 1 calc R . . 
Si1 Si -0.1776(3) -0.75352(19) 0.88426(18) 0.0506(7) Uani 1 1 d . . . 
N1 N -0.1001(6) -0.4120(4) 0.8539(4) 0.0265(14) Uani 1 1 d . . . 
C55 C 0.0046(8) -0.4128(5) 0.9660(5) 0.0308(18) Uani 1 1 d . . . 
H55A H 0.0100 -0.3530 0.9435 0.037 Uiso 1 1 calc R . . 
C56 C -0.0509(7) -0.4558(5) 0.9257(4) 0.0250(16) Uani 1 1 d . . . 
C57 C -0.0536(8) -0.5470(5) 0.9614(5) 0.0282(17) Uani 1 1 d . . . 
C58 C -0.1048(9) -0.6014(6) 0.9248(5) 0.038(2) Uani 1 1 d . . . 
C59 C -0.1410(10) -0.6573(6) 0.9048(5) 0.045(3) Uani 1 1 d . . . 
C60 C -0.3448(18) -0.7531(11) 0.8793(10) 0.113(7) Uani 1 1 d . . . 
H60A H -0.3726 -0.7042 0.8366 0.170 Uiso 1 1 calc R . . 
H60B H -0.3799 -0.7498 0.9238 0.170 Uiso 1 1 calc R . . 
H60C H -0.3731 -0.8053 0.8746 0.170 Uiso 1 1 calc R . . 
C61 C -0.1060(16) -0.8455(8) 0.9655(7) 0.083(5) Uani 1 1 d . . . 
H61A H -0.1425 -0.8466 1.0112 0.125 Uiso 1 1 calc R . . 
H61B H -0.0156 -0.8377 0.9664 0.125 Uiso 1 1 calc R . . 
H61C H -0.1234 -0.8991 0.9602 0.125 Uiso 1 1 calc R . . 
C62 C -0.1049(14) -0.7554(8) 0.7989(7) 0.069(4) Uani 1 1 d . . . 
H62A H -0.1406 -0.7099 0.7562 0.103 Uiso 1 1 calc R . . 
H62B H -0.1215 -0.8101 0.7953 0.103 Uiso 1 1 calc R . . 
H62C H -0.0147 -0.7473 0.8003 0.103 Uiso 1 1 calc R . . 
Cl1 Cl -0.6005(4) 0.0344(3) 0.9173(3) 0.0959(12) Uani 1 1 d . . . 
Cl2 Cl -0.7145(4) 0.2030(2) 0.8717(2) 0.0923(12) Uani 1 1 d . . . 
Cl3 Cl -0.8580(4) 0.0598(3) 0.8640(2) 0.0860(11) Uani 1 1 d . . . 
C63 C -0.7042(14) 0.1074(9) 0.8544(7) 0.075(4) Uani 1 1 d . . . 
H63A H -0.6732 0.1212 0.8034 0.090 Uiso 1 1 calc R . . 
B1 B -0.4844(12) 0.1806(7) 0.6400(6) 0.081(5) Uani 1 1 d D . . 
F1 F -0.3734(10) 0.2132(7) 0.6516(7) 0.158(5) Uani 1 1 d D . . 
F2 F -0.5495(11) 0.2427(7) 0.5856(5) 0.141(5) Uani 1 1 d D . . 
F3 F -0.4600(10) 0.1130(5) 0.6202(6) 0.120(4) Uani 1 1 d D . . 
F4 F -0.5523(9) 0.1534(6) 0.7037(5) 0.110(3) Uani 1 1 d D . . 
 
loop_ 
 _atom_site_aniso_label 
 _atom_site_aniso_U_11 
 _atom_site_aniso_U_22 
 _atom_site_aniso_U_33 
 _atom_site_aniso_U_23 
 _atom_site_aniso_U_13 
 _atom_site_aniso_U_12 
Au1 0.0303(2) 0.0345(2) 0.0280(2) -0.01552(16) -0.00027(14) 0.00001(14) 
Au2 0.0382(2) 0.0258(2) 0.0293(2) -0.00921(15) -0.00143(14) -0.00132(14) 
Au3 0.0256(2) 0.0405(2) 0.0338(2) -0.01754(17) -0.00147(14) -0.00056(14) 
P1 0.0319(12) 0.0363(13) 0.0314(12) -0.0170(10) 0.0000(9) 0.0014(9) 
C1 0.044(5) 0.035(5) 0.027(4) -0.015(4) 0.001(4) -0.002(4) 
C2 0.096(11) 0.051(7) 0.069(8) -0.029(6) 0.023(7) 0.013(7) 
C3 0.141(15) 0.040(7) 0.074(10) -0.005(7) 0.020(10) 0.023(8) 
C4 0.116(12) 0.036(6) 0.048(7) -0.002(5) 0.003(7) -0.016(7) 
C5 0.064(7) 0.043(6) 0.035(5) -0.012(5) 0.003(5) -0.016(5) 
C6 0.045(6) 0.036(5) 0.053(6) -0.020(5) -0.009(5) -0.009(4) 
C7 0.034(5) 0.046(6) 0.040(5) -0.025(4) -0.002(4) 0.008(4) 
C8 0.036(6) 0.063(7) 0.046(6) -0.034(5) 0.004(4) 0.001(5) 
C9 0.042(6) 0.072(8) 0.067(7) -0.044(7) -0.016(5) 0.011(5) 
C10 0.037(6) 0.077(8) 0.084(9) -0.042(7) -0.025(6) 0.005(6) 
C11 0.043(6) 0.061(7) 0.070(8) -0.024(6) -0.004(5) -0.004(5) 
C12 0.049(6) 0.041(6) 0.056(7) -0.014(5) 0.000(5) 0.002(5) 
C13 0.036(5) 0.029(5) 0.029(4) -0.008(4) 0.001(4) 0.001(4) 
C14 0.032(5) 0.048(6) 0.064(7) -0.023(5) -0.005(5) 0.004(4) 
C15 0.039(6) 0.068(8) 0.067(7) -0.030(6) -0.012(5) 0.014(5) 
C16 0.044(6) 0.055(7) 0.053(6) -0.016(5) 0.002(5) 0.015(5) 
C17 0.061(7) 0.035(5) 0.046(6) -0.011(5) 0.004(5) -0.002(5) 
C18 0.053(6) 0.036(5) 0.035(5) -0.019(4) 0.008(4) -0.003(4) 
P2 0.0596(17) 0.0243(12) 0.0361(13) -0.0093(10) -0.0045(11) 0.0001(11) 
C19 0.090(9) 0.023(5) 0.038(6) -0.006(4) -0.016(5) 0.007(5) 
C20 0.130(14) 0.054(8) 0.060(8) -0.020(7) -0.019(8) -0.018(8) 
C21 0.163(17) 0.060(9) 0.054(8) -0.004(7) -0.039(9) -0.025(9) 
C22 0.126(14) 0.076(10) 0.071(10) -0.024(8) -0.046(9) 0.027(9) 
C23 0.060(8) 0.069(8) 0.056(7) -0.020(6) -0.017(6) 0.003(6) 
C24 0.055(7) 0.063(7) 0.045(6) -0.023(5) -0.006(5) 0.002(5) 
C25 0.061(7) 0.030(5) 0.030(5) -0.007(4) 0.003(4) -0.008(4) 
C26 0.064(8) 0.049(7) 0.063(7) -0.016(6) 0.022(6) -0.016(6) 
C27 0.071(10) 0.087(10) 0.085(10) -0.032(8) 0.023(8) -0.014(8) 
C28 0.076(9) 0.072(9) 0.068(8) -0.019(7) 0.009(7) -0.037(7) 
C29 0.103(12) 0.059(8) 0.072(9) -0.030(7) -0.005(8) -0.028(8) 
C30 0.072(8) 0.041(6) 0.065(8) -0.021(6) -0.004(6) -0.010(5) 
C31 0.048(6) 0.041(6) 0.060(7) -0.026(5) -0.006(5) 0.007(5) 
C32 0.103(12) 0.072(9) 0.080(10) -0.046(8) -0.012(8) 0.018(8) 
C33 0.130(14) 0.086(11) 0.054(8) -0.042(8) -0.007(8) 0.016(9) 
C34 0.093(11) 0.069(9) 0.109(12) -0.065(9) 0.008(9) 0.007(8) 
C35 0.082(10) 0.066(9) 0.091(11) -0.043(8) -0.020(8) 0.018(7) 
C36 0.080(9) 0.039(6) 0.072(8) -0.030(6) -0.008(6) 0.007(6) 
P3 0.0272(12) 0.0464(14) 0.0430(14) -0.0249(12) 0.0006(10) -0.0013(10) 
C37 0.041(6) 0.056(7) 0.060(7) -0.038(6) 0.007(5) -0.008(5) 
C38 0.040(6) 0.054(7) 0.061(7) -0.022(6) -0.006(5) -0.008(5) 
C39 0.112(12) 0.049(7) 0.060(8) -0.022(6) 0.002(7) -0.018(7) 
C40 0.083(10) 0.063(8) 0.069(8) -0.043(7) 0.019(7) -0.036(7) 
C41 0.040(6) 0.072(8) 0.077(8) -0.045(7) 0.010(6) -0.023(6) 
C42 0.039(6) 0.065(7) 0.064(7) -0.033(6) 0.006(5) -0.007(5) 
C43 0.029(5) 0.046(5) 0.037(5) -0.019(4) 0.001(4) -0.001(4) 
C44 0.040(6) 0.043(6) 0.054(6) -0.026(5) 0.002(5) -0.007(4) 
C45 0.050(7) 0.083(9) 0.089(9) -0.061(8) 0.030(6) -0.014(6) 
C46 0.070(9) 0.069(8) 0.102(11) -0.060(8) 0.032(8) -0.018(7) 
C47 0.060(8) 0.067(8) 0.097(10) -0.051(8) 0.027(7) -0.021(6) 
C48 0.052(7) 0.053(7) 0.063(7) -0.028(6) 0.017(5) -0.009(5) 
C49 0.024(5) 0.046(5) 0.045(5) -0.022(4) -0.010(4) 0.004(4) 
C50 0.041(6) 0.075(8) 0.047(6) -0.039(6) -0.008(5) 0.011(5) 
C51 0.047(7) 0.084(9) 0.066(8) -0.049(7) 0.004(6) 0.005(6) 
C52 0.060(7) 0.070(8) 0.044(6) -0.023(6) -0.019(5) -0.001(6) 
C53 0.041(6) 0.059(7) 0.053(6) -0.028(5) -0.010(5) 0.009(5) 
C54 0.037(6) 0.066(7) 0.055(6) -0.042(6) 0.001(5) 0.005(5) 
Si1 0.067(2) 0.0392(16) 0.0530(18) -0.0254(14) 0.0024(15) -0.0156(14) 
N1 0.027(4) 0.023(3) 0.025(3) -0.005(3) 0.000(3) -0.002(3) 
C55 0.034(5) 0.027(4) 0.029(4) -0.009(4) 0.002(4) -0.006(3) 
C56 0.022(4) 0.023(4) 0.029(4) -0.010(3) 0.003(3) 0.001(3) 
C57 0.025(4) 0.029(4) 0.034(4) -0.016(4) -0.003(3) -0.004(3) 
C58 0.048(6) 0.031(5) 0.035(5) -0.012(4) -0.008(4) -0.001(4) 
C59 0.068(7) 0.025(5) 0.045(6) -0.018(4) -0.027(5) -0.003(4) 
C60 0.143(17) 0.110(14) 0.098(13) -0.052(11) 0.021(12) 0.050(12) 
C61 0.138(14) 0.044(7) 0.067(8) -0.020(6) -0.005(9) 0.028(8) 
C62 0.095(10) 0.055(7) 0.060(8) -0.025(6) -0.010(7) 0.008(7) 
Cl1 0.073(3) 0.090(3) 0.131(4) -0.050(3) -0.009(2) 0.011(2) 
Cl2 0.113(3) 0.064(2) 0.103(3) -0.035(2) 0.013(2) -0.009(2) 
Cl3 0.073(2) 0.097(3) 0.103(3) -0.055(2) 0.000(2) -0.007(2) 
C63 0.078(10) 0.095(10) 0.061(8) -0.040(8) 0.015(7) -0.003(8) 
B1 0.122(16) 0.042(8) 0.083(12) -0.028(8) 0.038(11) -0.022(9) 
F1 0.152(11) 0.131(9) 0.193(13) -0.064(9) 0.048(10) -0.089(8) 
F2 0.182(12) 0.134(9) 0.078(7) -0.008(6) 0.022(7) 0.057(8) 
F3 0.140(9) 0.080(6) 0.163(10) -0.072(7) 0.041(8) -0.007(6) 
F4 0.115(8) 0.121(8) 0.084(6) -0.029(6) 0.037(6) 0.004(6) 
 
_geom_special_details 
; 
 All esds (except the esd in the dihedral angle between two l.s. planes) 
 are estimated using the full covariance matrix.  The cell esds are taken 
 into account individually in the estimation of esds in distances, angles 
 and torsion angles; correlations between esds in cell parameters are only 
 used when they are defined by crystal symmetry.  An approximate (isotropic) 
 treatment of cell esds is used for estimating esds involving l.s. planes. 
; 
 
loop_ 
 _geom_bond_atom_site_label_1 
 _geom_bond_atom_site_label_2 
 _geom_bond_distance 
 _geom_bond_site_symmetry_2 
 _geom_bond_publ_flag 
Au1 N1 2.055(7) . ? 
Au1 P1 2.240(2) . ? 
Au1 Au3 3.0497(9) . ? 
Au1 Au2 3.0729(8) . ? 
Au2 N1 2.065(6) . ? 
Au2 P2 2.240(2) . ? 
Au2 Au3 2.9817(11) . ? 
Au3 N1 2.082(7) . ? 
Au3 P3 2.237(2) . ? 
P1 C1 1.804(9) . ? 
P1 C13 1.818(9) . ? 
P1 C7 1.833(10) . ? 
C1 C2 1.397(14) . ? 
C1 C6 1.398(13) . ? 
C2 C3 1.373(17) . ? 
C3 C4 1.365(19) . ? 
C4 C5 1.364(16) . ? 
C5 C6 1.379(14) . ? 
C7 C8 1.367(13) . ? 
C7 C12 1.414(14) . ? 
C8 C9 1.416(14) . ? 
C9 C10 1.340(17) . ? 
C10 C11 1.382(16) . ? 
C11 C12 1.383(15) . ? 
C13 C14 1.377(13) . ? 
C13 C18 1.392(12) . ? 
C14 C15 1.378(14) . ? 
C15 C16 1.370(16) . ? 
C16 C17 1.370(15) . ? 
C17 C18 1.395(14) . ? 
P2 C31 1.792(10) . ? 
P2 C19 1.818(10) . ? 
P2 C25 1.823(6) . ? 
C19 C24 1.381(15) . ? 
C19 C20 1.422(16) . ? 
C20 C21 1.388(18) . ? 
C21 C22 1.39(2) . ? 
C22 C23 1.384(18) . ? 
C23 C24 1.380(15) . ? 
C25 C26 1.3900 . ? 
C25 C30 1.3900 . ? 
C26 C27 1.3900 . ? 
C27 C28 1.3900 . ? 
C28 C29 1.3900 . ? 
C29 C30 1.3900 . ? 
C31 C36 1.404(15) . ? 
C31 C32 1.407(17) . ? 
C32 C33 1.416(17) . ? 
C33 C34 1.353(19) . ? 
C34 C35 1.356(19) . ? 
C35 C36 1.393(17) . ? 
P3 C37 1.813(11) . ? 
P3 C43 1.814(9) . ? 
P3 C49 1.821(10) . ? 
C37 C42 1.378(14) . ? 
C37 C38 1.424(15) . ? 
C38 C39 1.366(16) . ? 
C39 C40 1.370(18) . ? 
C40 C41 1.346(18) . ? 
C41 C42 1.401(15) . ? 
C43 C44 1.350(13) . ? 
C43 C48 1.383(14) . ? 
C44 C45 1.412(14) . ? 
C45 C46 1.348(16) . ? 
C46 C47 1.336(16) . ? 
C47 C48 1.370(15) . ? 
C49 C50 1.376(13) . ? 
C49 C54 1.419(13) . ? 
C50 C51 1.370(15) . ? 
C51 C52 1.396(16) . ? 
C52 C53 1.365(15) . ? 
C53 C54 1.361(14) . ? 
Si1 C60 1.759(19) . ? 
Si1 C62 1.833(13) . ? 
Si1 C59 1.844(9) . ? 
Si1 C61 1.886(13) . ? 
N1 C56 1.401(10) . ? 
C55 C56 1.378(11) . ? 
C55 C57 1.404(12) 2_547 ? 
C56 C57 1.417(11) . ? 
C57 C55 1.404(12) 2_547 ? 
C57 C58 1.454(12) . ? 
C58 C59 1.205(12) . ? 
Cl1 C63 1.739(15) . ? 
Cl2 C63 1.758(14) . ? 
Cl3 C63 1.783(15) . ? 
B1 F1 1.345(12) . ? 
B1 F4 1.346(11) . ? 
B1 F2 1.349(12) . ? 
B1 F3 1.351(11) . ? 
 
loop_ 
 _geom_angle_atom_site_label_1 
 _geom_angle_atom_site_label_2 
 _geom_angle_atom_site_label_3 
 _geom_angle 
 _geom_angle_site_symmetry_1 
 _geom_angle_site_symmetry_3 
 _geom_angle_publ_flag 
N1 Au1 P1 173.81(19) . . ? 
N1 Au1 Au3 42.85(19) . . ? 
P1 Au1 Au3 134.04(6) . . ? 
N1 Au1 Au2 41.91(18) . . ? 
P1 Au1 Au2 132.64(7) . . ? 
Au3 Au1 Au2 58.29(3) . . ? 
N1 Au2 P2 174.4(2) . . ? 
N1 Au2 Au3 44.25(19) . . ? 
P2 Au2 Au3 130.57(8) . . ? 
N1 Au2 Au1 41.66(18) . . ? 
P2 Au2 Au1 136.42(7) . . ? 
Au3 Au2 Au1 60.47(2) . . ? 
N1 Au3 P3 175.09(19) . . ? 
N1 Au3 Au2 43.81(18) . . ? 
P3 Au3 Au2 131.46(7) . . ? 
N1 Au3 Au1 42.18(18) . . ? 
P3 Au3 Au1 136.76(6) . . ? 
Au2 Au3 Au1 61.25(2) . . ? 
C1 P1 C13 106.2(4) . . ? 
C1 P1 C7 104.9(4) . . ? 
C13 P1 C7 106.1(4) . . ? 
C1 P1 Au1 113.4(3) . . ? 
C13 P1 Au1 112.0(3) . . ? 
C7 P1 Au1 113.6(3) . . ? 
C2 C1 C6 118.2(9) . . ? 
C2 C1 P1 118.7(8) . . ? 
C6 C1 P1 123.0(7) . . ? 
C3 C2 C1 118.9(11) . . ? 
C4 C3 C2 122.2(12) . . ? 
C5 C4 C3 119.8(11) . . ? 
C4 C5 C6 119.6(11) . . ? 
C5 C6 C1 121.3(10) . . ? 
C8 C7 C12 122.9(10) . . ? 
C8 C7 P1 121.2(8) . . ? 
C12 C7 P1 115.7(7) . . ? 
C7 C8 C9 117.0(10) . . ? 
C10 C9 C8 122.8(11) . . ? 
C9 C10 C11 118.0(11) . . ? 
C10 C11 C12 123.6(12) . . ? 
C11 C12 C7 115.7(11) . . ? 
C14 C13 C18 119.0(9) . . ? 
C14 C13 P1 118.6(7) . . ? 
C18 C13 P1 122.4(7) . . ? 
C13 C14 C15 120.3(10) . . ? 
C16 C15 C14 121.4(11) . . ? 
C17 C16 C15 118.8(10) . . ? 
C16 C17 C18 120.9(10) . . ? 
C13 C18 C17 119.6(10) . . ? 
C31 P2 C19 107.4(5) . . ? 
C31 P2 C25 104.9(4) . . ? 
C19 P2 C25 107.8(5) . . ? 
C31 P2 Au2 111.6(4) . . ? 
C19 P2 Au2 111.1(3) . . ? 
C25 P2 Au2 113.7(3) . . ? 
C24 C19 C20 120.1(11) . . ? 
C24 C19 P2 120.1(8) . . ? 
C20 C19 P2 119.8(9) . . ? 
C21 C20 C19 117.8(13) . . ? 
C20 C21 C22 122.0(13) . . ? 
C23 C22 C21 118.8(13) . . ? 
C24 C23 C22 120.9(13) . . ? 
C23 C24 C19 120.3(11) . . ? 
C26 C25 C30 120.0 . . ? 
C26 C25 P2 117.8(4) . . ? 
C30 C25 P2 122.2(4) . . ? 
C27 C26 C25 120.0 . . ? 
C28 C27 C26 120.0 . . ? 
C27 C28 C29 120.0 . . ? 
C30 C29 C28 120.0 . . ? 
C29 C30 C25 120.0 . . ? 
C36 C31 C32 119.3(11) . . ? 
C36 C31 P2 123.3(9) . . ? 
C32 C31 P2 117.4(8) . . ? 
C31 C32 C33 117.7(13) . . ? 
C34 C33 C32 120.6(13) . . ? 
C33 C34 C35 123.2(12) . . ? 
C34 C35 C36 117.9(12) . . ? 
C35 C36 C31 121.3(12) . . ? 
C37 P3 C43 108.3(4) . . ? 
C37 P3 C49 105.9(5) . . ? 
C43 P3 C49 104.0(4) . . ? 
C37 P3 Au3 114.2(4) . . ? 
C43 P3 Au3 112.5(3) . . ? 
C49 P3 Au3 111.3(3) . . ? 
C42 C37 C38 118.9(10) . . ? 
C42 C37 P3 122.9(9) . . ? 
C38 C37 P3 118.2(8) . . ? 
C39 C38 C37 118.6(11) . . ? 
C38 C39 C40 122.4(13) . . ? 
C41 C40 C39 119.1(12) . . ? 
C40 C41 C42 121.5(11) . . ? 
C37 C42 C41 119.5(12) . . ? 
C44 C43 C48 118.7(9) . . ? 
C44 C43 P3 123.6(7) . . ? 
C48 C43 P3 117.7(7) . . ? 
C43 C44 C45 120.5(9) . . ? 
C46 C45 C44 118.9(10) . . ? 
C47 C46 C45 120.8(11) . . ? 
C46 C47 C48 120.8(11) . . ? 
C47 C48 C43 120.1(10) . . ? 
C50 C49 C54 118.1(9) . . ? 
C50 C49 P3 120.2(7) . . ? 
C54 C49 P3 121.5(7) . . ? 
C51 C50 C49 121.3(10) . . ? 
C50 C51 C52 120.1(10) . . ? 
C53 C52 C51 119.0(10) . . ? 
C54 C53 C52 121.8(10) . . ? 
C53 C54 C49 119.7(9) . . ? 
C60 Si1 C62 111.5(7) . . ? 
C60 Si1 C59 103.8(7) . . ? 
C62 Si1 C59 115.2(6) . . ? 
C60 Si1 C61 115.2(8) . . ? 
C62 Si1 C61 107.3(6) . . ? 
C59 Si1 C61 103.8(5) . . ? 
C56 N1 Au1 126.9(5) . . ? 
C56 N1 Au2 122.4(5) . . ? 
Au1 N1 Au2 96.4(3) . . ? 
C56 N1 Au3 116.1(5) . . ? 
Au1 N1 Au3 95.0(3) . . ? 
Au2 N1 Au3 91.9(3) . . ? 
C56 C55 C57 124.6(8) . 2_547 ? 
C55 C56 N1 122.1(7) . . ? 
C55 C56 C57 115.7(7) . . ? 
N1 C56 C57 122.3(7) . . ? 
C55 C57 C56 119.7(7) 2_547 . ? 
C55 C57 C58 118.3(8) 2_547 . ? 
C56 C57 C58 122.0(8) . . ? 
C59 C58 C57 169.4(10) . . ? 
C58 C59 Si1 171.1(9) . . ? 
Cl1 C63 Cl2 110.5(8) . . ? 
Cl1 C63 Cl3 109.1(8) . . ? 
Cl2 C63 Cl3 109.3(7) . . ? 
F1 B1 F4 108.9(10) . . ? 
F1 B1 F2 109.1(9) . . ? 
F4 B1 F2 109.8(10) . . ? 
F1 B1 F3 108.9(10) . . ? 
F4 B1 F3 109.5(9) . . ? 
F2 B1 F3 110.7(10) . . ? 
 
_diffrn_measured_fraction_theta_max    0.998 
_diffrn_reflns_theta_full              25.01 
_diffrn_measured_fraction_theta_full   0.998 
_refine_diff_density_max    2.325 
_refine_diff_density_min   -1.611 
_refine_diff_density_rms    0.226 


#===End


 
data_Complex10 
 
_audit_creation_method            SHELXL-97 
_chemical_name_systematic 
; 
 ? 
; 
_chemical_name_common             ? 
_chemical_melting_point           ? 
_chemical_formula_moiety          ? 
_chemical_formula_sum 
 'C156 H124 Au8 B2 Cl6 F8 N2 P8' 
_chemical_formula_weight          4236.38 
 
loop_ 
 _atom_type_symbol 
 _atom_type_description 
 _atom_type_scat_dispersion_real 
 _atom_type_scat_dispersion_imag 
 _atom_type_scat_source 
 'C'  'C'   0.0033   0.0016 
 'International Tables Vol C Tables 4.2.6.8 and 6.1.1.4' 
 'H'  'H'   0.0000   0.0000 
 'International Tables Vol C Tables 4.2.6.8 and 6.1.1.4' 
 'N'  'N'   0.0061   0.0033 
 'International Tables Vol C Tables 4.2.6.8 and 6.1.1.4' 
 'P'  'P'   0.1023   0.0942 
 'International Tables Vol C Tables 4.2.6.8 and 6.1.1.4' 
 'Au'  'Au'  -2.0133   8.8022 
 'International Tables Vol C Tables 4.2.6.8 and 6.1.1.4' 
 'F'  'F'   0.0171   0.0103 
 'International Tables Vol C Tables 4.2.6.8 and 6.1.1.4' 
 'B'  'B'   0.0013   0.0007 
 'International Tables Vol C Tables 4.2.6.8 and 6.1.1.4' 
 'Cl'  'Cl'   0.1484   0.1585 
 'International Tables Vol C Tables 4.2.6.8 and 6.1.1.4' 
 
_symmetry_cell_setting            Monoclinic 
_symmetry_space_group_name_H-M    P2(1)/n
 
loop_ 
 _symmetry_equiv_pos_as_xyz 
 'x, y, z' 
 '-x+1/2, y+1/2, -z+1/2' 
 '-x, -y, -z' 
 'x-1/2, -y-1/2, z-1/2' 
 
_cell_length_a                    13.435(3) 
_cell_length_b                    15.565(3) 
_cell_length_c                    35.747(7) 
_cell_angle_alpha                 90.00 
_cell_angle_beta                  97.59(3) 
_cell_angle_gamma                 90.00 
_cell_volume                      7410(3) 
_cell_formula_units_Z             2 
_cell_measurement_temperature     173(2) 
_cell_measurement_reflns_used     21914 
_cell_measurement_theta_min       1.1493 
_cell_measurement_theta_max       31.2570 
 
_exptl_crystal_description        Plate 
_exptl_crystal_colour             Yellow 
_exptl_crystal_size_max           0.35 
_exptl_crystal_size_mid           0.21
_exptl_crystal_size_min           0.05
_exptl_crystal_density_meas       ? 
_exptl_crystal_density_diffrn     1.899 
_exptl_crystal_density_method     'not measured' 
_exptl_crystal_F_000              4020 
_exptl_absorpt_coefficient_mu     8.142 
_exptl_absorpt_correction_type    Multi-scan 
_exptl_absorpt_correction_T_min   0.4510
_exptl_absorpt_correction_T_max   1.0000
_exptl_absorpt_process_details    ? 
 
_exptl_special_details 
; 
 ? 
; 
 
_diffrn_ambient_temperature       173(2) 
_diffrn_radiation_wavelength      0.71073 
_diffrn_radiation_type            MoK\a 
_diffrn_radiation_source          'Rotating Anode' 
_diffrn_radiation_monochromator   Confocal 
_diffrn_measurement_device_type   CCD 
_diffrn_measurement_method        ? 
_diffrn_detector_area_resol_mean  ? 
_diffrn_standards_number          ? 
_diffrn_standards_interval_count  ? 
_diffrn_standards_interval_time   ? 
_diffrn_standards_decay_%         ? 
_diffrn_reflns_number             65974 
_diffrn_reflns_av_R_equivalents   0.1046 
_diffrn_reflns_av_sigmaI/netI     0.0825 
_diffrn_reflns_limit_h_min        -17 
_diffrn_reflns_limit_h_max        11 
_diffrn_reflns_limit_k_min        -20 
_diffrn_reflns_limit_k_max        20 
_diffrn_reflns_limit_l_min        -46 
_diffrn_reflns_limit_l_max        46 
_diffrn_reflns_theta_min          1.70 
_diffrn_reflns_theta_max          27.48 
_reflns_number_total              16984 
_reflns_number_gt                 14871 
_reflns_threshold_expression      >2sigma(I) 
 
_computing_data_collection        ? 
_computing_cell_refinement        ? 
_computing_data_reduction         ? 
_computing_structure_solution     'SHELXS-97 (Sheldrick, 1990)' 
_computing_structure_refinement   'SHELXL-97 (Sheldrick, 1997)' 
_computing_molecular_graphics     ? 
_computing_publication_material   ? 
 
_refine_special_details 
; 
 Refinement of F^2^ against ALL reflections.  The weighted R-factor wR and 
 goodness of fit S are based on F^2^, conventional R-factors R are based 
 on F, with F set to zero for negative F^2^. The threshold expression of 
 F^2^ > 2sigma(F^2^) is used only for calculating R-factors(gt) etc. and is 
 not relevant to the choice of reflections for refinement.  R-factors based 
 on F^2^ are statistically about twice as large as those based on F, and R- 
 factors based on ALL data will be even larger. 
; 
 
_refine_ls_structure_factor_coef  Fsqd  
_refine_ls_matrix_type            full 
_refine_ls_weighting_scheme       calc  
_refine_ls_weighting_details 
 'calc w=1/[\s^2^(Fo^2^)+(0.0874P)^2^+52.8866P] where P=(Fo^2^+2Fc^2^)/3' 
_atom_sites_solution_primary      direct 
_atom_sites_solution_secondary    difmap 
_atom_sites_solution_hydrogens    geom 
_refine_ls_hydrogen_treatment     Constr 
_refine_ls_extinction_method      none 
_refine_ls_extinction_coef        ? 
_refine_ls_number_reflns          16984 
_refine_ls_number_parameters      875 
_refine_ls_number_restraints      42 
_refine_ls_R_factor_all           0.0870 
_refine_ls_R_factor_gt            0.0755 
_refine_ls_wR_factor_ref          0.2067 
_refine_ls_wR_factor_gt           0.1966 
_refine_ls_goodness_of_fit_ref    1.161 
_refine_ls_restrained_S_all       1.163 
_refine_ls_shift/su_max           0.002 
_refine_ls_shift/su_mean          0.000 
 
loop_ 
 _atom_site_label 
 _atom_site_type_symbol 
 _atom_site_fract_x 
 _atom_site_fract_y 
 _atom_site_fract_z 
 _atom_site_U_iso_or_equiv 
 _atom_site_adp_type 
 _atom_site_occupancy 
 _atom_site_symmetry_multiplicity 
 _atom_site_calc_flag 
 _atom_site_refinement_flags 
 _atom_site_disorder_assembly 
 _atom_site_disorder_group 
Au1 Au 0.03942(3) 0.54284(3) 0.122665(11) 0.03465(12) Uani 1 1 d . . . 
Au2 Au 0.12927(3) 0.68050(3) 0.085024(12) 0.03558(12) Uani 1 1 d . . . 
Au3 Au 0.30596(3) 0.50051(3) 0.111770(12) 0.03650(13) Uani 1 1 d . . . 
Au4 Au 0.28614(3) 0.36698(3) 0.029916(12) 0.03554(12) Uani 1 1 d . . . 
N1 N 0.0972(7) 0.5525(7) 0.0712(3) 0.044(2) Uani 1 1 d . . . 
C1 C 0.1854(8) 0.5029(7) 0.0716(3) 0.032(2) Uani 1 1 d . . . 
C2 C 0.1815(6) 0.4559(6) 0.0399(2) 0.0212(17) Uani 1 1 d . . . 
C3 C 0.0903(8) 0.4742(6) 0.0166(3) 0.029(2) Uani 1 1 d . . . 
C4 C 0.0358(7) 0.5325(6) 0.0351(3) 0.0276(19) Uani 1 1 d . . . 
C5 C 0.0565(7) 0.4382(6) -0.0185(3) 0.028(2) Uani 1 1 d . . . 
H5A H 0.0933 0.3974 -0.0298 0.033 Uiso 1 1 calc R . . 
P1 P -0.0242(2) 0.5233(2) 0.17779(8) 0.0384(6) Uani 1 1 d . . . 
C6 C -0.0939(9) 0.4228(8) 0.1787(4) 0.045(3) Uani 1 1 d . . . 
C7 C -0.1464(13) 0.3965(11) 0.1451(5) 0.072(5) Uani 1 1 d . . . 
H7A H -0.1444 0.4292 0.1234 0.087 Uiso 1 1 calc R . . 
C8 C -0.2034(15) 0.3204(13) 0.1433(8) 0.102(7) Uani 1 1 d . . . 
H8A H -0.2456 0.3064 0.1214 0.122 Uiso 1 1 calc R . . 
C9 C -0.1962(14) 0.2679(12) 0.1737(7) 0.087(6) Uani 1 1 d . . . 
H9A H -0.2260 0.2138 0.1722 0.104 Uiso 1 1 calc R . . 
C10 C -0.1437(17) 0.2969(13) 0.2068(8) 0.101(8) Uani 1 1 d . . . 
H10A H -0.1431 0.2625 0.2281 0.122 Uiso 1 1 calc R . . 
C11 C -0.0914(12) 0.3738(11) 0.2107(5) 0.070(4) Uani 1 1 d . . . 
H11A H -0.0566 0.3912 0.2337 0.084 Uiso 1 1 calc R . . 
C12 C 0.0751(9) 0.5223(9) 0.2183(3) 0.044(3) Uani 1 1 d . . . 
C13 C 0.0540(11) 0.5493(10) 0.2544(4) 0.053(3) Uani 1 1 d . . . 
H13A H -0.0102 0.5668 0.2581 0.064 Uiso 1 1 calc R . . 
C14 C 0.1335(12) 0.5489(12) 0.2844(4) 0.066(4) Uani 1 1 d . . . 
H14A H 0.1212 0.5651 0.3084 0.079 Uiso 1 1 calc R . . 
C15 C 0.2277(11) 0.5254(12) 0.2788(4) 0.063(4) Uani 1 1 d . . . 
H15A H 0.2804 0.5286 0.2984 0.076 Uiso 1 1 calc R . . 
C16 C 0.2443(11) 0.4963(12) 0.2431(5) 0.068(5) Uani 1 1 d . . . 
H16A H 0.3079 0.4769 0.2396 0.081 Uiso 1 1 calc R . . 
C17 C 0.1699(11) 0.4958(11) 0.2136(4) 0.061(4) Uani 1 1 d . . . 
H17A H 0.1833 0.4774 0.1900 0.073 Uiso 1 1 calc R . . 
C18 C -0.1121(8) 0.6067(8) 0.1877(3) 0.038(3) Uani 1 1 d . . . 
C19 C -0.1086(9) 0.6873(8) 0.1707(3) 0.042(3) Uani 1 1 d . . . 
H19A H -0.0613 0.6975 0.1545 0.050 Uiso 1 1 calc R . . 
C20 C -0.1744(12) 0.7528(9) 0.1777(4) 0.054(3) Uani 1 1 d . . . 
H20A H -0.1717 0.8064 0.1664 0.065 Uiso 1 1 calc R . . 
C21 C -0.2422(10) 0.7360(9) 0.2014(4) 0.048(3) Uani 1 1 d . . . 
H21A H -0.2859 0.7794 0.2067 0.057 Uiso 1 1 calc R . . 
C22 C -0.2492(10) 0.6564(8) 0.2183(4) 0.043(3) Uani 1 1 d . . . 
H22A H -0.2967 0.6471 0.2346 0.052 Uiso 1 1 calc R . . 
C23 C -0.1856(8) 0.5914(8) 0.2108(3) 0.036(2) Uani 1 1 d . . . 
H23A H -0.1917 0.5372 0.2213 0.043 Uiso 1 1 calc R . . 
P2 P 0.1712(2) 0.8215(2) 0.09261(9) 0.0403(7) Uani 1 1 d . . . 
C24 C 0.1027(10) 0.8818(10) 0.1242(4) 0.053(3) Uani 1 1 d . . . 
C25 C 0.0851(15) 0.8470(12) 0.1582(5) 0.078(5) Uani 1 1 d . . . 
H25A H 0.1095 0.7924 0.1650 0.094 Uiso 1 1 calc R . . 
C26 C 0.0319(17) 0.892(2) 0.1824(7) 0.121(11) Uani 1 1 d . . . 
H26A H 0.0223 0.8668 0.2053 0.145 Uiso 1 1 calc R . . 
C27 C -0.0056(17) 0.968(2) 0.1739(10) 0.123(12) Uani 1 1 d . . . 
H27A H -0.0423 0.9961 0.1906 0.147 Uiso 1 1 calc R . . 
C28 C 0.0086(16) 1.008(2) 0.1404(9) 0.130(13) Uani 1 1 d . . . 
H28A H -0.0166 1.0627 0.1346 0.156 Uiso 1 1 calc R . . 
C29 C 0.0624(13) 0.9631(11) 0.1157(5) 0.075(5) Uani 1 1 d . . . 
H29A H 0.0714 0.9883 0.0928 0.090 Uiso 1 1 calc R . . 
C30 C 0.1517(10) 0.8779(9) 0.0481(4) 0.050(3) Uani 1 1 d . . . 
C31 C 0.2056(12) 0.9501(11) 0.0413(5) 0.074(5) Uani 1 1 d . . . 
H31A H 0.2530 0.9724 0.0601 0.089 Uiso 1 1 calc R . . 
C32 C 0.1884(19) 0.9903(17) 0.0056(6) 0.130(12) Uani 1 1 d . . . 
H32A H 0.2254 1.0384 0.0005 0.156 Uiso 1 1 calc R . . 
C33 C 0.1165(16) 0.9574(13) -0.0215(6) 0.093(7) Uani 1 1 d . . . 
H33A H 0.1025 0.9855 -0.0445 0.111 Uiso 1 1 calc R . . 
C34 C 0.0659(14) 0.8855(11) -0.0154(5) 0.073(5) Uani 1 1 d . . . 
H34A H 0.0199 0.8627 -0.0345 0.088 Uiso 1 1 calc R . . 
C35 C 0.0821(10) 0.8454(9) 0.0194(4) 0.051(3) Uani 1 1 d . . . 
H35A H 0.0461 0.7961 0.0236 0.061 Uiso 1 1 calc R . . 
C36 C 0.3029(10) 0.8338(8) 0.1108(3) 0.044(3) Uani 1 1 d . . . 
C37 C 0.3383(10) 0.8817(9) 0.1420(4) 0.048(3) Uani 1 1 d . . . 
H37A H 0.2935 0.9129 0.1543 0.057 Uiso 1 1 calc R . . 
C38 C 0.4403(11) 0.8842(10) 0.1553(4) 0.057(4) Uani 1 1 d . . . 
H38A H 0.4627 0.9179 0.1762 0.068 Uiso 1 1 calc R . . 
C39 C 0.5067(11) 0.8391(10) 0.1386(4) 0.060(4) Uani 1 1 d . . . 
H39A H 0.5747 0.8413 0.1478 0.073 Uiso 1 1 calc R . . 
C40 C 0.4733(13) 0.7887(10) 0.1072(4) 0.064(4) Uani 1 1 d . . . 
H40A H 0.5188 0.7571 0.0953 0.076 Uiso 1 1 calc R . . 
C41 C 0.3696(11) 0.7860(9) 0.0935(4) 0.051(3) Uani 1 1 d . . . 
H41A H 0.3466 0.7518 0.0728 0.061 Uiso 1 1 calc R . . 
P3 P 0.4473(2) 0.5072(2) 0.15451(9) 0.0423(7) Uani 1 1 d . . . 
C42 C 0.5553(10) 0.5306(10) 0.1297(4) 0.050(3) Uani 1 1 d . . . 
C43 C 0.5751(12) 0.4701(13) 0.1025(5) 0.068(4) Uani 1 1 d . . . 
H43A H 0.5373 0.4199 0.0997 0.082 Uiso 1 1 calc R . . 
C44 C 0.6492(14) 0.4830(14) 0.0796(5) 0.079(5) Uani 1 1 d . . . 
H44A H 0.6636 0.4420 0.0622 0.094 Uiso 1 1 calc R . . 
C45 C 0.7031(11) 0.5634(14) 0.0842(4) 0.074(5) Uani 1 1 d . . . 
H45A H 0.7521 0.5755 0.0689 0.088 Uiso 1 1 calc R . . 
C46 C 0.6837(11) 0.6209(11) 0.1102(4) 0.062(4) Uani 1 1 d . . . 
H46A H 0.7200 0.6719 0.1131 0.075 Uiso 1 1 calc R . . 
C47 C 0.6074(11) 0.6038(10) 0.1335(4) 0.058(4) Uani 1 1 d . . . 
H47A H 0.5939 0.6441 0.1514 0.070 Uiso 1 1 calc R . . 
C48 C 0.4388(10) 0.5896(9) 0.1900(3) 0.044(3) Uani 1 1 d . . . 
C49 C 0.3668(12) 0.6537(10) 0.1832(4) 0.059(4) Uani 1 1 d . . . 
H49A H 0.3272 0.6567 0.1598 0.070 Uiso 1 1 calc R . . 
C50 C 0.3538(14) 0.7119(11) 0.2103(4) 0.065(4) Uani 1 1 d . . . 
H50A H 0.3056 0.7546 0.2049 0.079 Uiso 1 1 calc R . . 
C51 C 0.4088(17) 0.7100(13) 0.2450(5) 0.086(6) Uani 1 1 d . . . 
H51A H 0.4013 0.7522 0.2628 0.104 Uiso 1 1 calc R . . 
C52 C 0.4757(14) 0.6439(11) 0.2529(4) 0.067(4) Uani 1 1 d . . . 
H52A H 0.5100 0.6382 0.2771 0.080 Uiso 1 1 calc R . . 
C53 C 0.4925(11) 0.5862(11) 0.2254(4) 0.058(4) Uani 1 1 d . . . 
H53A H 0.5411 0.5439 0.2309 0.069 Uiso 1 1 calc R . . 
C54 C 0.4773(10) 0.4096(8) 0.1805(4) 0.046(3) Uani 1 1 d . . . 
C55 C 0.4013(11) 0.3555(10) 0.1870(4) 0.056(4) Uani 1 1 d . . . 
H55A H 0.3358 0.3668 0.1761 0.067 Uiso 1 1 calc R . . 
C56 C 0.4217(13) 0.2836(10) 0.2098(4) 0.063(4) Uani 1 1 d . . . 
H56A H 0.3698 0.2469 0.2141 0.076 Uiso 1 1 calc R . . 
C57 C 0.5170(16) 0.2666(13) 0.2258(5) 0.087(6) Uani 1 1 d . . . 
H57A H 0.5293 0.2183 0.2410 0.104 Uiso 1 1 calc R . . 
C58 C 0.5938(14) 0.3182(13) 0.2201(5) 0.081(6) Uani 1 1 d . . . 
H58A H 0.6581 0.3063 0.2320 0.098 Uiso 1 1 calc R . . 
C59 C 0.5777(12) 0.3890(13) 0.1965(4) 0.069(5) Uani 1 1 d . . . 
H59A H 0.6313 0.4225 0.1912 0.083 Uiso 1 1 calc R . . 
P4 P 0.3897(2) 0.26097(19) 0.01728(9) 0.0366(6) Uani 1 1 d . . . 
C60 C 0.5116(9) 0.2960(8) 0.0058(3) 0.041(3) Uani 1 1 d . . . 
C61 C 0.5159(9) 0.3714(8) -0.0140(4) 0.043(3) Uani 1 1 d . . . 
H61A H 0.4575 0.4023 -0.0217 0.051 Uiso 1 1 calc R . . 
C62 C 0.6072(12) 0.4009(10) -0.0221(4) 0.060(4) Uani 1 1 d . . . 
H62A H 0.6093 0.4505 -0.0365 0.072 Uiso 1 1 calc R . . 
C63 C 0.6964(11) 0.3584(11) -0.0095(4) 0.061(4) Uani 1 1 d . . . 
H63A H 0.7579 0.3797 -0.0145 0.073 Uiso 1 1 calc R . . 
C64 C 0.6907(10) 0.2834(10) 0.0108(4) 0.056(3) Uani 1 1 d . . . 
H64A H 0.7492 0.2534 0.0194 0.067 Uiso 1 1 calc R . . 
C65 C 0.5987(10) 0.2525(10) 0.0185(4) 0.060(4) Uani 1 1 d . . . 
H65A H 0.5959 0.2021 0.0324 0.072 Uiso 1 1 calc R . . 
C66 C 0.3282(10) 0.2008(8) -0.0227(4) 0.046(3) Uani 1 1 d . . . 
C67 C 0.3792(11) 0.1444(11) -0.0436(5) 0.064(4) Uani 1 1 d . . . 
H67A H 0.4481 0.1364 -0.0374 0.076 Uiso 1 1 calc R . . 
C68 C 0.3273(13) 0.1001(11) -0.0737(4) 0.065(4) Uani 1 1 d . . . 
H68A H 0.3617 0.0602 -0.0865 0.078 Uiso 1 1 calc R . . 
C69 C 0.2298(12) 0.1126(11) -0.0848(4) 0.060(4) Uani 1 1 d . . . 
H69A H 0.1978 0.0837 -0.1058 0.072 Uiso 1 1 calc R . . 
C70 C 0.1761(11) 0.1692(10) -0.0648(4) 0.057(4) Uani 1 1 d . . . 
H70A H 0.1079 0.1785 -0.0721 0.068 Uiso 1 1 calc R . . 
C71 C 0.2261(10) 0.2107(9) -0.0344(4) 0.048(3) Uani 1 1 d . . . 
H71A H 0.1900 0.2476 -0.0207 0.057 Uiso 1 1 calc R . . 
C72 C 0.4209(8) 0.1875(8) 0.0563(3) 0.039(2) Uani 1 1 d . . . 
C73 C 0.4229(10) 0.0999(8) 0.0530(4) 0.051(3) Uani 1 1 d . . . 
H73A H 0.4031 0.0744 0.0296 0.061 Uiso 1 1 calc R . . 
C74 C 0.4548(12) 0.0487(10) 0.0845(5) 0.064(4) Uani 1 1 d . . . 
H74A H 0.4501 -0.0108 0.0825 0.076 Uiso 1 1 calc R . . 
C75 C 0.4925(13) 0.0850(11) 0.1179(5) 0.070(4) Uani 1 1 d . . . 
H75A H 0.5183 0.0505 0.1381 0.084 Uiso 1 1 calc R . . 
C76 C 0.4927(13) 0.1748(10) 0.1220(4) 0.065(4) Uani 1 1 d . . . 
H76A H 0.5179 0.2002 0.1448 0.078 Uiso 1 1 calc R . . 
C77 C 0.4547(13) 0.2246(9) 0.0915(4) 0.059(4) Uani 1 1 d . . . 
H77A H 0.4514 0.2839 0.0943 0.071 Uiso 1 1 calc R . . 
B1 B 0.7174(9) 0.0035(8) 0.1952(3) 0.066(5) Uani 1 1 d D . . 
F1 F 0.6656(15) -0.0566(10) 0.2131(6) 0.134(10) Uani 0.69(2) 1 d PD A 1 
F2 F 0.8035(10) 0.0221(13) 0.2177(4) 0.111(9) Uani 0.69(2) 1 d PD A 1 
F3 F 0.6566(11) 0.0750(10) 0.1929(4) 0.085(6) Uani 0.69(2) 1 d PD A 1 
F4 F 0.7338(12) -0.0248(14) 0.1614(4) 0.144(12) Uani 0.69(2) 1 d PD A 1 
F1' F 0.627(2) 0.022(2) 0.2022(11) 0.128(14) Uani 0.31(2) 1 d PD A 2 
F2' F 0.769(3) 0.075(2) 0.1904(12) 0.128(14) Uani 0.31(2) 1 d PD A 2 
F3' F 0.767(3) -0.039(3) 0.2243(10) 0.128(14) Uani 0.31(2) 1 d PD A 2 
F4' F 0.715(3) -0.045(3) 0.1646(10) 0.128(14) Uani 0.31(2) 1 d PD A 2 
Cl3 Cl 0.3179(10) 0.6951(8) 0.4087(4) 0.230(6) Uani 1 1 d . . . 
Cl2 Cl 0.4873(10) 0.8064(6) 0.4228(4) 0.203(5) Uani 1 1 d . . . 
Cl1 Cl 0.3921(10) 0.7822(8) 0.3488(3) 0.204(5) Uani 1 1 d . . . 
C78 C 0.384(4) 0.764(4) 0.3975(12) 0.37(5) Uani 1 1 d . . . 
H78A H 0.3386 0.8120 0.4008 0.442 Uiso 1 1 calc R . . 
 
loop_ 
 _atom_site_aniso_label 
 _atom_site_aniso_U_11 
 _atom_site_aniso_U_22 
 _atom_site_aniso_U_33 
 _atom_site_aniso_U_23 
 _atom_site_aniso_U_13 
 _atom_site_aniso_U_12 
Au1 0.0357(2) 0.0415(2) 0.0270(2) 0.00136(16) 0.00497(16) -0.00217(17) 
Au2 0.0382(2) 0.0378(2) 0.0308(2) -0.00193(16) 0.00462(17) -0.00632(17) 
Au3 0.0316(2) 0.0469(3) 0.0292(2) 0.00177(17) -0.00289(17) 0.00133(17) 
Au4 0.0329(2) 0.0378(2) 0.0353(2) 0.00093(16) 0.00232(17) 0.00418(16) 
N1 0.037(5) 0.060(7) 0.034(5) 0.006(5) 0.004(4) 0.007(5) 
C1 0.034(6) 0.035(6) 0.027(5) -0.004(4) 0.005(4) -0.001(4) 
C2 0.015(4) 0.024(4) 0.023(4) -0.007(3) -0.001(3) 0.006(3) 
C3 0.030(5) 0.025(5) 0.028(5) 0.003(4) -0.005(4) 0.005(4) 
C4 0.028(5) 0.026(5) 0.028(5) 0.001(4) 0.002(4) -0.003(4) 
C5 0.025(5) 0.031(5) 0.025(5) 0.003(4) 0.001(4) 0.002(4) 
P1 0.0364(16) 0.0479(17) 0.0319(14) 0.0077(12) 0.0084(12) 0.0023(13) 
C6 0.044(7) 0.045(7) 0.049(7) 0.014(5) 0.012(5) 0.015(5) 
C7 0.079(11) 0.063(10) 0.071(11) 0.010(8) -0.005(9) -0.018(9) 
C8 0.072(13) 0.080(14) 0.15(2) 0.019(13) 0.002(13) -0.040(10) 
C9 0.069(12) 0.051(10) 0.14(2) 0.029(12) 0.028(12) -0.011(8) 
C10 0.100(16) 0.070(12) 0.15(2) 0.067(14) 0.072(15) 0.016(11) 
C11 0.059(10) 0.076(11) 0.079(11) 0.020(9) 0.020(8) 0.007(8) 
C12 0.037(6) 0.058(8) 0.038(6) 0.001(5) 0.004(5) 0.006(5) 
C13 0.051(8) 0.070(9) 0.038(7) -0.001(6) 0.005(6) 0.016(7) 
C14 0.062(9) 0.096(13) 0.040(7) 0.012(7) 0.011(7) 0.006(8) 
C15 0.042(8) 0.092(12) 0.054(9) 0.009(8) 0.004(6) 0.006(7) 
C16 0.038(8) 0.106(14) 0.059(9) 0.018(9) 0.008(7) 0.015(8) 
C17 0.052(8) 0.095(12) 0.032(7) 0.016(7) -0.001(6) -0.001(8) 
C18 0.033(6) 0.059(7) 0.021(5) 0.012(5) -0.001(4) -0.006(5) 
C19 0.050(7) 0.038(6) 0.040(6) 0.001(5) 0.019(5) -0.003(5) 
C20 0.076(10) 0.045(7) 0.043(7) 0.013(6) 0.011(7) 0.003(7) 
C21 0.045(7) 0.047(7) 0.048(7) -0.009(6) -0.007(6) 0.006(5) 
C22 0.044(7) 0.039(6) 0.047(7) -0.001(5) 0.006(5) 0.005(5) 
C23 0.033(6) 0.042(6) 0.033(5) 0.000(5) 0.003(4) -0.006(5) 
P2 0.0420(17) 0.0398(16) 0.0394(16) -0.0048(12) 0.0070(13) -0.0065(13) 
C24 0.040(7) 0.062(9) 0.058(8) -0.022(7) 0.007(6) -0.017(6) 
C25 0.106(14) 0.068(11) 0.070(11) -0.013(8) 0.044(10) -0.033(10) 
C26 0.103(17) 0.16(3) 0.112(17) -0.083(18) 0.078(14) -0.085(18) 
C27 0.078(15) 0.13(2) 0.17(3) -0.10(2) 0.058(17) -0.027(14) 
C28 0.062(13) 0.17(3) 0.15(2) -0.11(2) -0.018(14) 0.049(14) 
C29 0.076(11) 0.066(10) 0.084(12) -0.041(9) 0.014(9) 0.014(8) 
C30 0.039(7) 0.046(7) 0.060(8) 0.005(6) -0.010(6) -0.007(5) 
C31 0.064(10) 0.078(11) 0.072(10) 0.042(9) -0.017(8) -0.033(8) 
C32 0.125(19) 0.16(2) 0.095(16) 0.096(16) -0.026(14) -0.066(17) 
C33 0.099(15) 0.092(14) 0.075(12) 0.041(10) -0.035(11) -0.028(11) 
C34 0.086(12) 0.061(10) 0.067(10) 0.018(8) -0.011(9) -0.008(9) 
C35 0.044(7) 0.050(7) 0.056(8) 0.001(6) -0.003(6) -0.016(6) 
C36 0.049(7) 0.047(7) 0.037(6) 0.006(5) 0.005(5) -0.013(5) 
C37 0.050(7) 0.049(7) 0.046(7) 0.005(6) 0.011(6) -0.010(6) 
C38 0.053(8) 0.067(9) 0.045(7) -0.005(6) -0.014(6) -0.003(7) 
C39 0.045(8) 0.066(9) 0.068(10) 0.035(8) -0.001(7) -0.006(7) 
C40 0.080(11) 0.050(8) 0.061(9) -0.009(7) 0.013(8) 0.007(7) 
C41 0.059(8) 0.054(8) 0.042(7) -0.010(6) 0.012(6) -0.006(6) 
P3 0.0327(16) 0.0558(19) 0.0360(16) 0.0066(13) -0.0045(12) -0.0017(13) 
C42 0.046(7) 0.066(9) 0.036(6) 0.011(6) -0.004(5) -0.002(6) 
C43 0.051(9) 0.100(13) 0.056(9) 0.012(9) 0.012(7) -0.006(8) 
C44 0.081(12) 0.112(16) 0.044(9) 0.012(9) 0.015(8) 0.020(11) 
C45 0.039(8) 0.128(17) 0.052(9) 0.018(10) 0.001(6) -0.013(9) 
C46 0.052(8) 0.082(11) 0.049(8) -0.004(7) -0.005(6) -0.011(8) 
C47 0.049(8) 0.069(9) 0.056(8) 0.006(7) -0.001(6) -0.018(7) 
C48 0.047(7) 0.052(7) 0.032(6) 0.011(5) -0.001(5) -0.004(6) 
C49 0.066(9) 0.069(10) 0.040(7) -0.013(6) 0.007(6) -0.003(7) 
C50 0.088(12) 0.059(9) 0.051(8) 0.001(7) 0.020(8) 0.001(8) 
C51 0.123(17) 0.079(13) 0.059(11) 0.007(9) 0.017(11) -0.016(12) 
C52 0.101(13) 0.072(10) 0.026(6) 0.000(6) 0.001(7) -0.014(9) 
C53 0.062(9) 0.070(10) 0.040(7) 0.008(6) 0.000(6) -0.021(7) 
C54 0.048(7) 0.047(7) 0.042(6) 0.012(5) 0.005(5) -0.005(5) 
C55 0.055(8) 0.058(9) 0.052(8) 0.013(6) -0.004(6) -0.006(7) 
C56 0.071(10) 0.055(9) 0.061(9) 0.013(7) -0.002(8) -0.005(7) 
C57 0.105(15) 0.075(12) 0.085(13) 0.036(10) 0.031(11) 0.042(11) 
C58 0.068(11) 0.095(14) 0.082(12) 0.028(10) 0.013(9) 0.038(10) 
C59 0.053(9) 0.102(13) 0.052(9) 0.015(8) 0.003(7) 0.027(9) 
P4 0.0380(15) 0.0327(14) 0.0398(15) 0.0040(11) 0.0078(12) 0.0049(11) 
C60 0.045(7) 0.036(6) 0.042(6) -0.003(5) 0.006(5) -0.001(5) 
C61 0.037(6) 0.041(6) 0.050(7) 0.004(5) 0.007(5) 0.006(5) 
C62 0.085(11) 0.062(9) 0.037(7) 0.003(6) 0.027(7) -0.008(8) 
C63 0.048(8) 0.093(12) 0.044(7) -0.016(7) 0.017(6) -0.008(8) 
C64 0.042(7) 0.070(10) 0.058(8) 0.010(7) 0.015(6) 0.002(6) 
C65 0.043(7) 0.062(9) 0.076(10) 0.029(8) 0.011(7) -0.008(6) 
C66 0.049(7) 0.043(7) 0.049(7) 0.004(5) 0.014(6) -0.002(5) 
C67 0.036(7) 0.083(11) 0.074(10) -0.024(8) 0.015(7) 0.003(7) 
C68 0.075(11) 0.074(10) 0.050(8) -0.013(7) 0.027(7) -0.032(8) 
C69 0.062(9) 0.077(11) 0.041(7) -0.003(7) 0.007(6) -0.007(8) 
C70 0.052(8) 0.065(9) 0.051(8) 0.008(7) -0.004(6) -0.002(7) 
C71 0.047(7) 0.049(7) 0.045(7) -0.005(6) 0.000(5) 0.004(6) 
C72 0.031(6) 0.047(7) 0.038(6) -0.001(5) 0.007(5) -0.004(5) 
C73 0.058(8) 0.039(7) 0.053(8) 0.006(5) 0.000(6) 0.023(6) 
C74 0.064(10) 0.050(8) 0.072(10) 0.007(7) -0.008(8) -0.001(7) 
C75 0.078(11) 0.070(11) 0.060(10) 0.024(8) 0.004(8) 0.008(9) 
C76 0.089(12) 0.054(9) 0.046(8) 0.004(6) -0.009(8) -0.002(8) 
C77 0.096(11) 0.038(7) 0.043(7) 0.005(5) 0.010(7) 0.004(7) 
B1 0.095(15) 0.064(11) 0.035(8) -0.006(7) 0.002(9) 0.002(10) 
F1 0.16(2) 0.075(13) 0.18(2) 0.021(13) 0.073(17) -0.026(13) 
F2 0.046(9) 0.20(2) 0.085(12) -0.084(14) -0.008(8) 0.002(10) 
F3 0.083(11) 0.105(13) 0.062(9) 0.001(8) -0.010(7) 0.019(9) 
F4 0.070(12) 0.29(3) 0.070(12) -0.102(16) 0.011(9) 0.005(16) 
F1' 0.075(16) 0.16(3) 0.16(3) -0.07(2) 0.043(16) -0.034(16) 
F2' 0.075(16) 0.16(3) 0.16(3) -0.07(2) 0.043(16) -0.034(16) 
F3' 0.075(16) 0.16(3) 0.16(3) -0.07(2) 0.043(16) -0.034(16) 
F4' 0.075(16) 0.16(3) 0.16(3) -0.07(2) 0.043(16) -0.034(16) 
Cl3 0.215(12) 0.194(11) 0.311(17) -0.023(11) 0.148(12) -0.026(9) 
Cl2 0.291(14) 0.113(7) 0.229(12) 0.026(7) 0.130(11) 0.026(8) 
Cl1 0.244(12) 0.234(12) 0.143(8) 0.000(8) 0.059(8) 0.010(10) 
C78 0.47(8) 0.47(8) 0.23(4) -0.28(5) 0.27(5) -0.41(7) 
 
_geom_special_details 
; 
 All esds (except the esd in the dihedral angle between two l.s. planes) 
 are estimated using the full covariance matrix.  The cell esds are taken 
 into account individually in the estimation of esds in distances, angles 
 and torsion angles; correlations between esds in cell parameters are only 
 used when they are defined by crystal symmetry.  An approximate (isotropic) 
 treatment of cell esds is used for estimating esds involving l.s. planes. 
; 
 
loop_ 
 _geom_bond_atom_site_label_1 
 _geom_bond_atom_site_label_2 
 _geom_bond_distance 
 _geom_bond_site_symmetry_2 
 _geom_bond_publ_flag 
Au1 N1 2.095(10) . ? 
Au1 P1 2.269(3) . ? 
Au1 Au2 2.8788(8) . ? 
Au2 N1 2.084(11) . ? 
Au2 P2 2.273(3) . ? 
Au3 C1 2.018(11) . ? 
Au3 P3 2.278(3) . ? 
Au4 C2 2.038(8) . ? 
Au4 P4 2.242(3) . ? 
N1 C1 1.414(14) . ? 
N1 C4 1.470(14) . ? 
C1 C2 1.344(13) . ? 
C2 C3 1.417(12) . ? 
C3 C4 1.387(14) . ? 
C3 C5 1.393(13) . ? 
C4 C5 1.381(13) 3_565 ? 
C5 C4 1.381(13) 3_565 ? 
P1 C18 1.820(13) . ? 
P1 C6 1.826(14) . ? 
P1 C12 1.835(13) . ? 
C6 C7 1.37(2) . ? 
C6 C11 1.372(19) . ? 
C7 C8 1.41(2) . ? 
C8 C9 1.35(3) . ? 
C9 C10 1.37(3) . ? 
C10 C11 1.39(3) . ? 
C12 C17 1.370(19) . ? 
C12 C13 1.421(17) . ? 
C13 C14 1.41(2) . ? 
C14 C15 1.36(2) . ? 
C15 C16 1.40(2) . ? 
C16 C17 1.35(2) . ? 
C18 C23 1.391(15) . ? 
C18 C19 1.397(16) . ? 
C19 C20 1.393(18) . ? 
C20 C21 1.350(19) . ? 
C21 C22 1.386(18) . ? 
C22 C23 1.373(16) . ? 
P2 C30 1.805(14) . ? 
P2 C36 1.813(13) . ? 
P2 C24 1.811(14) . ? 
C24 C25 1.38(2) . ? 
C24 C29 1.39(2) . ? 
C25 C26 1.38(3) . ? 
C26 C27 1.32(4) . ? 
C27 C28 1.38(4) . ? 
C28 C29 1.40(2) . ? 
C30 C31 1.376(18) . ? 
C30 C35 1.390(17) . ? 
C31 C32 1.41(2) . ? 
C32 C33 1.37(3) . ? 
C33 C34 1.34(2) . ? 
C34 C35 1.38(2) . ? 
C36 C41 1.373(19) . ? 
C36 C37 1.373(18) . ? 
C37 C38 1.391(19) . ? 
C38 C39 1.34(2) . ? 
C39 C40 1.39(2) . ? 
C40 C41 1.42(2) . ? 
P3 C54 1.797(13) . ? 
P3 C48 1.818(14) . ? 
P3 C42 1.833(14) . ? 
C42 C47 1.34(2) . ? 
C42 C43 1.41(2) . ? 
C43 C44 1.38(2) . ? 
C44 C45 1.44(3) . ? 
C45 C46 1.34(2) . ? 
C46 C47 1.43(2) . ? 
C48 C53 1.374(17) . ? 
C48 C49 1.39(2) . ? 
C49 C50 1.35(2) . ? 
C50 C51 1.36(2) . ? 
C51 C52 1.37(3) . ? 
C52 C53 1.37(2) . ? 
C54 C55 1.368(18) . ? 
C54 C59 1.430(19) . ? 
C55 C56 1.390(19) . ? 
C56 C57 1.36(2) . ? 
C57 C58 1.35(3) . ? 
C58 C59 1.39(2) . ? 
P4 C72 1.810(12) . ? 
P4 C66 1.813(14) . ? 
P4 C60 1.824(13) . ? 
C60 C65 1.378(18) . ? 
C60 C61 1.375(17) . ? 
C61 C62 1.377(19) . ? 
C62 C63 1.39(2) . ? 
C63 C64 1.38(2) . ? 
C64 C65 1.388(18) . ? 
C66 C71 1.389(18) . ? 
C66 C67 1.392(18) . ? 
C67 C68 1.39(2) . ? 
C68 C69 1.33(2) . ? 
C69 C70 1.39(2) . ? 
C70 C71 1.365(18) . ? 
C72 C73 1.369(17) . ? 
C72 C77 1.402(18) . ? 
C73 C74 1.400(19) . ? 
C74 C75 1.36(2) . ? 
C75 C76 1.41(2) . ? 
C76 C77 1.379(19) . ? 
B1 F4 1.332(14) . ? 
B1 F2 1.351(14) . ? 
B1 F1 1.374(14) . ? 
B1 F3 1.376(14) . ? 
B1 F1' 1.30(3) . ? 
B1 F4' 1.32(3) . ? 
B1 F2' 1.33(3) . ? 
B1 F3' 1.34(3) . ? 
Cl3 C78 1.48(3) . ? 
Cl2 C78 1.69(4) . ? 
Cl1 C78 1.78(4) . ? 
 
loop_ 
 _geom_angle_atom_site_label_1 
 _geom_angle_atom_site_label_2 
 _geom_angle_atom_site_label_3 
 _geom_angle 
 _geom_angle_site_symmetry_1 
 _geom_angle_site_symmetry_3 
 _geom_angle_publ_flag 
N1 Au1 P1 176.4(3) . . ? 
N1 Au1 Au2 46.3(3) . . ? 
P1 Au1 Au2 137.30(9) . . ? 
N1 Au2 P2 172.5(3) . . ? 
N1 Au2 Au1 46.6(3) . . ? 
P2 Au2 Au1 140.84(8) . . ? 
C1 Au3 P3 175.2(3) . . ? 
C2 Au4 P4 174.8(3) . . ? 
C1 N1 C4 105.4(9) . . ? 
C1 N1 Au2 111.9(7) . . ? 
C4 N1 Au2 119.0(7) . . ? 
C1 N1 Au1 111.1(7) . . ? 
C4 N1 Au1 121.7(7) . . ? 
Au2 N1 Au1 87.1(4) . . ? 
C2 C1 N1 110.4(9) . . ? 
C2 C1 Au3 121.9(8) . . ? 
N1 C1 Au3 127.6(8) . . ? 
C1 C2 C3 108.7(8) . . ? 
C1 C2 Au4 124.4(7) . . ? 
C3 C2 Au4 126.7(7) . . ? 
C4 C3 C5 124.3(9) . . ? 
C4 C3 C2 108.7(9) . . ? 
C5 C3 C2 127.0(9) . . ? 
C5 C4 C3 120.8(9) 3_565 . ? 
C5 C4 N1 132.5(9) 3_565 . ? 
C3 C4 N1 106.8(9) . . ? 
C4 C5 C3 114.9(9) 3_565 . ? 
C18 P1 C6 105.1(6) . . ? 
C18 P1 C12 106.0(5) . . ? 
C6 P1 C12 107.5(6) . . ? 
C18 P1 Au1 113.6(3) . . ? 
C6 P1 Au1 112.5(4) . . ? 
C12 P1 Au1 111.6(4) . . ? 
C7 C6 C11 121.2(15) . . ? 
C7 C6 P1 116.5(10) . . ? 
C11 C6 P1 122.3(12) . . ? 
C6 C7 C8 120.2(17) . . ? 
C9 C8 C7 119(2) . . ? 
C8 C9 C10 117.9(18) . . ? 
C9 C10 C11 124.6(18) . . ? 
C6 C11 C10 116.1(18) . . ? 
C17 C12 C13 120.1(12) . . ? 
C17 C12 P1 119.7(10) . . ? 
C13 C12 P1 120.1(9) . . ? 
C14 C13 C12 117.8(13) . . ? 
C15 C14 C13 121.2(14) . . ? 
C14 C15 C16 119.1(14) . . ? 
C17 C16 C15 121.5(14) . . ? 
C16 C17 C12 120.3(14) . . ? 
C23 C18 C19 118.6(12) . . ? 
C23 C18 P1 121.6(9) . . ? 
C19 C18 P1 119.8(9) . . ? 
C20 C19 C18 121.4(11) . . ? 
C21 C20 C19 117.9(12) . . ? 
C20 C21 C22 122.4(13) . . ? 
C23 C22 C21 119.7(12) . . ? 
C22 C23 C18 119.9(12) . . ? 
C30 P2 C36 106.6(6) . . ? 
C30 P2 C24 105.7(7) . . ? 
C36 P2 C24 105.9(6) . . ? 
C30 P2 Au2 111.1(4) . . ? 
C36 P2 Au2 111.1(5) . . ? 
C24 P2 Au2 115.9(5) . . ? 
C25 C24 C29 116.3(16) . . ? 
C25 C24 P2 120.4(13) . . ? 
C29 C24 P2 123.3(13) . . ? 
C26 C25 C24 121(2) . . ? 
C27 C26 C25 122(3) . . ? 
C26 C27 C28 121(2) . . ? 
C29 C28 C27 118(3) . . ? 
C24 C29 C28 122(2) . . ? 
C31 C30 C35 118.9(13) . . ? 
C31 C30 P2 122.3(10) . . ? 
C35 C30 P2 118.7(10) . . ? 
C30 C31 C32 119.6(16) . . ? 
C33 C32 C31 119.2(17) . . ? 
C34 C33 C32 121.3(16) . . ? 
C33 C34 C35 120.0(16) . . ? 
C34 C35 C30 120.8(13) . . ? 
C41 C36 C37 118.9(13) . . ? 
C41 C36 P2 116.4(10) . . ? 
C37 C36 P2 124.5(11) . . ? 
C36 C37 C38 120.9(14) . . ? 
C39 C38 C37 121.2(14) . . ? 
C38 C39 C40 119.5(14) . . ? 
C39 C40 C41 119.6(14) . . ? 
C36 C41 C40 119.9(12) . . ? 
C54 P3 C48 105.5(6) . . ? 
C54 P3 C42 106.2(6) . . ? 
C48 P3 C42 108.9(6) . . ? 
C54 P3 Au3 114.7(4) . . ? 
C48 P3 Au3 112.1(4) . . ? 
C42 P3 Au3 109.2(4) . . ? 
C47 C42 C43 119.8(14) . . ? 
C47 C42 P3 124.0(13) . . ? 
C43 C42 P3 115.9(11) . . ? 
C44 C43 C42 122.0(18) . . ? 
C43 C44 C45 116.5(18) . . ? 
C46 C45 C44 121.2(15) . . ? 
C45 C46 C47 120.0(16) . . ? 
C42 C47 C46 120.5(16) . . ? 
C53 C48 C49 117.3(14) . . ? 
C53 C48 P3 122.9(11) . . ? 
C49 C48 P3 119.4(9) . . ? 
C50 C49 C48 120.5(14) . . ? 
C49 C50 C51 122.2(18) . . ? 
C50 C51 C52 117.9(18) . . ? 
C53 C52 C51 120.5(15) . . ? 
C52 C53 C48 121.3(16) . . ? 
C55 C54 C59 118.6(13) . . ? 
C55 C54 P3 119.1(10) . . ? 
C59 C54 P3 122.2(11) . . ? 
C54 C55 C56 120.1(14) . . ? 
C57 C56 C55 120.4(16) . . ? 
C58 C57 C56 121.3(16) . . ? 
C57 C58 C59 120.3(17) . . ? 
C58 C59 C54 119.1(17) . . ? 
C72 P4 C66 108.4(6) . . ? 
C72 P4 C60 103.8(5) . . ? 
C66 P4 C60 107.8(6) . . ? 
C72 P4 Au4 113.4(4) . . ? 
C66 P4 Au4 108.0(4) . . ? 
C60 P4 Au4 115.1(4) . . ? 
C65 C60 C61 119.9(12) . . ? 
C65 C60 P4 121.8(10) . . ? 
C61 C60 P4 118.1(9) . . ? 
C60 C61 C62 119.5(12) . . ? 
C61 C62 C63 121.7(14) . . ? 
C64 C63 C62 117.9(13) . . ? 
C63 C64 C65 120.7(14) . . ? 
C60 C65 C64 120.2(13) . . ? 
C71 C66 C67 116.5(13) . . ? 
C71 C66 P4 120.6(10) . . ? 
C67 C66 P4 123.0(11) . . ? 
C68 C67 C66 119.9(14) . . ? 
C69 C68 C67 122.2(16) . . ? 
C68 C69 C70 119.7(14) . . ? 
C71 C70 C69 118.3(14) . . ? 
C70 C71 C66 123.4(13) . . ? 
C73 C72 C77 118.7(12) . . ? 
C73 C72 P4 124.5(10) . . ? 
C77 C72 P4 116.5(9) . . ? 
C72 C73 C74 120.3(13) . . ? 
C75 C74 C73 120.6(15) . . ? 
C74 C75 C76 120.0(14) . . ? 
C77 C76 C75 118.7(14) . . ? 
C76 C77 C72 121.3(13) . . ? 
F4 B1 F2 112.3(11) . . ? 
F4 B1 F1 110.6(11) . . ? 
F2 B1 F1 108.4(11) . . ? 
F4 B1 F3 112.4(11) . . ? 
F2 B1 F3 108.5(10) . . ? 
F1 B1 F3 104.2(10) . . ? 
F4 B1 F1' 121(2) . . ? 
F2 B1 F1' 125.7(19) . . ? 
F1 B1 F1' 61.4(17) . . ? 
F3 B1 F1' 43.2(16) . . ? 
F4 B1 F4' 18(2) . . ? 
F2 B1 F4' 123(2) . . ? 
F1 B1 F4' 92(2) . . ? 
F3 B1 F4' 117(2) . . ? 
F1' B1 F4' 111.5(13) . . ? 
F4 B1 F2' 90(2) . . ? 
F2 B1 F2' 58.7(16) . . ? 
F1 B1 F2' 158.8(19) . . ? 
F3 B1 F2' 68.3(15) . . ? 
F1' B1 F2' 110.4(13) . . ? 
F4' B1 F2' 108.7(12) . . ? 
F4 B1 F3' 114(2) . . ? 
F2 B1 F3' 48.9(15) . . ? 
F1 B1 F3' 61.9(16) . . ? 
F3 B1 F3' 133.0(19) . . ? 
F1' B1 F3' 110.1(12) . . ? 
F4' B1 F3' 108.4(12) . . ? 
F2' B1 F3' 107.6(12) . . ? 
Cl3 C78 Cl2 128(4) . . ? 
Cl3 C78 Cl1 120(2) . . ? 
Cl2 C78 Cl1 107.9(17) . . ? 
 
_diffrn_measured_fraction_theta_max    0.998 
_diffrn_reflns_theta_full              27.48 
_diffrn_measured_fraction_theta_full   0.998 
_refine_diff_density_max    2.132 
_refine_diff_density_min   -2.255 
_refine_diff_density_rms    0.282 


#===End
